# Supplementary material for: The relationship between vitamin D levels and depression: a genetically informed study
Source: Nutr J. 2025 Oct 10;24:158. doi: 10.1186/s12937-025-01199-1 (PMC12512799; doi:10.1186/s12937-025-01199-1)
Supplement: Supplementary file 2 — Additional File 2: Supplementary Tables. [file 12937_2025_1199_MOESM2_ESM.xlsx]

## Sheet: Index
Supplementary Table for The Relationship Between Vitamin D Levels and Depression: A Genetically Informed Study
Honggang Lyu 1,#, Chao Wang1,#, Qian Gong 1,, Simeng Ma 1, Xin-Hui Xie 1, Lihua Yao, Mian-mian Chen, Lingfeng Zhang, Hao Yu, Xubo Wang, Lijun Kang1 *, and Zhongchun Liu 1*
	Supplementary Table S1. Genetic Overlap and Genome-Wide Genetic Correlations
	Supplementary Table S2. Local SNP-based heritability results from univariate LAVA analysis within predefined genomic partitions (2,495 regions).
	Supplementary Table S3. Local genetic correlations with significant associations (after correction) were identified from bivariate LAVA analysis.
	Supplementary Table S4. Distinct Shared Genetic Loci Identified Through MTAG (p < 5 × 10⁻⁸) and conjFDR (conjFDR < 0.05)
	Supplementary Table S5. Tissue-Specific MAGMA Enrichment Analysis of Cross-Trait Meta-GWAS from Vitamin D and Depression across 53 tissue types from GTEx v8 data
	Supplementary Table S6. GARFIELD Enrichment of Cross-Trait Meta-GWAS from Vitamin D and Depression in DNaseI hypersensitive sites from 424 ENCODE and Roadmap Epigenomics cell types.
	Supplementary Table S7. Cell Type-Specific S-LDSC Enrichment Analysis of Cross-Trait Meta-GWAS from Vitamin D and Depression Using Single-Cell Data
	Supplementary Table S8. Gene Expression of Mapped Shared Genetic Loci Associated with Depression and Vitamin D Levels from TWAS
	Supplementary Table S9. Bidirectional Mendelian Randomization (MR) Results Between Vitamin D and Depression
	Supplementary Table S10. Instrumental Variables (IVs) Used in Bidirectional Mendelian Randomization (MR) Analysis

## Sheet: Table S1
Supplementary Table S1. Genetic Overlap and Genome-Wide Genetic Correlations The table summarizes genome-wide genetic correlations (Rg) and metrics of genetic overlap between depression (DEP) and vitamin D levels (vitD). Rg represents the genome-wide genetic correlation. % Concordance indicates the proportion of shared causal variants between traits that have concordant (same-direction) effects. …
Trait	Methods	Rg	Rg SE	Rg_P	% Concordance	% Concordance SE	N unique DEP	N unique DEP SE	N unique vitD	N unique vitD SE	N overlap	N overlap SE	% variants shared with vitD	% variants shared with DEP	Best vs min AIC	Best vs max AIC
DEP&vitD	LDSC	-0.0788	0.0167	2.2709e-06	NA	NA	NA	NA	NA	NA	NA	NA	NA	NA	NA	NA
DEP&vitD	HDL	-0.0815	0.0206	7.57e-05	NA	NA	NA	NA	NA	NA	NA	NA	NA	NA	NA	NA
DEP&vitD	MiXeR	NA	NA	NA	0.2904	0.0753	11480	433	91	78	410	107	0.8184	0.0345	12.4677	8.30095

## Sheet: Table S2
Supplementary Table S2. Local SNP-based heritability results from univariate LAVA analysis within predefined genomic partitions (2,495 regions). The number of SNPs per locus is given, with the number of principal components capturing the vairance at that locus. h2.obs is the local heritibility. Abbreviations: DEP, depression; vitD, vitamin D levels.
phen	locus	chr	start	stop	n.snps	n.pcs	h2.obs	p
vitD	1	1	10539	1376204	856	92	1.31e-05	0.30683
vitD	2	1	1376205	2215495	820	93	4.84e-05	0.0511934
DEP	3	1	2215496	2983519	1238	164	8.78e-05	8.57e-06
vitD	3	1	2215496	2983519	1238	164	0.00020949	9.69e-07
DEP	4	1	2983520	3582047	1384	238	6.45e-05	0.00222191
vitD	4	1	2983520	3582047	1384	238	9.02e-05	0.0278715
DEP	5	1	3582048	4281476	1723	196	6.94e-05	0.00052466
vitD	5	1	3582048	4281476	1723	196	2.72e-05	0.24793
DEP	6	1	4281477	4773403	1843	217	9.34e-05	2.01e-05
vitD	6	1	4281477	4773403	1843	217	0.00019354	3.31e-05
DEP	7	1	4773404	5362404	1833	243	0.00019695	4.47e-14
vitD	7	1	4773404	5362404	1833	243	8.1e-05	0.043331
DEP	8	1	5362405	6136814	1846	253	6.85e-05	0.0021361
vitD	8	1	5362405	6136814	1846	253	0.00017774	0.00025168
DEP	9	1	6136815	7711794	3067	280	0.00014821	1.81e-08
vitD	9	1	6136815	7711794	3067	280	0.00015044	0.00209455
DEP	10	1	7711795	8580987	1756	182	0.00013053	3.33e-09
vitD	10	1	7711795	8580987	1756	182	7.23e-05	0.0395689
DEP	11	1	8580988	9475966	1647	235	6.42e-05	0.00219528
vitD	11	1	8580988	9475966	1647	235	6.36e-05	0.0831634
DEP	12	1	9475967	10753427	1967	171	3.97e-05	0.017797
vitD	12	1	9475967	10753427	1967	171	7.22e-05	0.0352404
DEP	13	1	10753428	11709173	1746	195	0.00014205	7.04e-10
vitD	13	1	10753428	11709173	1746	195	0.00011401	0.00473916
DEP	14	1	11709174	13481025	2230	222	1.68e-05	0.19433
vitD	14	1	11709174	13481025	2230	222	0.00017677	0.00012876
DEP	15	1	13481026	14720131	2667	271	0.00012796	3.96e-07
vitD	15	1	13481026	14720131	2667	271	0.00017254	0.00049486
DEP	16	1	14720132	15755230	2731	304	7.15e-05	0.00241542
vitD	16	1	14720132	15755230	2731	304	0.00014508	0.00378515
DEP	17	1	15755231	16732168	1984	122	2.43e-05	0.0580371
vitD	17	1	15755231	16732168	1984	122	0.0001485	3.73e-05
DEP	18	1	16732169	17557746	912	107	2.15e-06	0.42001
vitD	18	1	16732169	17557746	912	107	0.00034202	2.16e-16
DEP	19	1	17557747	18427820	2030	234	0.00012216	2.41e-07
vitD	19	1	17557747	18427820	2030	234	0.00049905	1.57e-18
DEP	20	1	18427821	19238924	2234	302	0.00025195	5.58e-18
vitD	20	1	18427821	19238924	2234	302	0.00020046	0.00015657
DEP	21	1	19238925	20556202	3216	269	6.88e-05	0.00200433
vitD	21	1	19238925	20556202	3216	269	0.00013876	0.00338957
DEP	22	1	20556203	21416121	1771	167	9.08e-05	4.58e-06
vitD	22	1	20556203	21416121	1771	167	0.00013403	0.00068318
DEP	23	1	21416122	22145629	1753	181	5.03e-05	0.0060849
vitD	23	1	21416122	22145629	1753	181	7.97e-05	0.026877
DEP	24	1	22145630	22740287	1651	191	7.65e-06	0.320248
vitD	24	1	22145630	22740287	1651	191	7.43e-05	0.0388443
DEP	25	1	22740288	23907045	1783	199	8.67e-05	3.6e-05
vitD	25	1	22740288	23907045	1783	199	0.00017278	9.1e-05
DEP	26	1	23907046	25885138	2860	248	8.81e-05	0.00010808
vitD	26	1	23907046	25885138	2860	248	0.00034718	1.35e-10
DEP	27	1	25885139	27992665	2599	191	7.12e-05	0.00035518
vitD	27	1	25885139	27992665	2599	191	0.00013463	0.0011478
DEP	28	1	27992666	29188426	1674	114	3.74e-05	0.0102058
DEP	29	1	29188427	30405182	2076	225	4.27e-05	0.0208387
vitD	29	1	29188427	30405182	2076	225	0.00015868	0.00048887
DEP	30	1	30405183	31639217	2784	248	9.51e-05	3.87e-05
vitD	30	1	30405183	31639217	2784	248	0.00014028	0.00234172
DEP	31	1	31639218	33066846	1854	148	2.14e-05	0.10378
vitD	31	1	31639218	33066846	1854	148	0.00018485	4.31e-06
DEP	32	1	33066847	34371022	1892	189	0.00016967	3.25e-13
vitD	32	1	33066847	34371022	1892	189	0.00012318	0.00238132
DEP	33	1	34371023	35201626	1874	219	9.12e-05	3.06e-05
vitD	33	1	34371023	35201626	1874	219	0.00025936	1.33e-07
DEP	34	1	35201627	36855139	1297	140	3.45e-05	0.0226723
vitD	34	1	35201627	36855139	1297	140	0.00013136	0.00036546
DEP	35	1	36855140	38474036	3061	254	0.00023276	1.65e-17
vitD	35	1	36855140	38474036	3061	254	0.00020315	4.37e-05
DEP	36	1	38474037	40200950	3048	267	0.00014321	2.14e-08
vitD	36	1	38474037	40200950	3048	267	0.00014064	0.00298375
DEP	37	1	40200951	41093875	1674	151	2.81e-05	0.0535245
vitD	37	1	40200951	41093875	1674	151	2.12e-06	0.461314
DEP	38	1	41093876	41977966	2056	201	4.12e-05	0.0205415
vitD	38	1	41093876	41977966	2056	201	0.00035234	2.92e-12
DEP	39	1	41977967	43512669	2764	187	5.73e-05	0.00240888
vitD	39	1	41977967	43512669	2764	187	0.00023226	3.38e-07
DEP	40	1	43512670	45167235	2683	217	8.11e-05	0.00014012
vitD	40	1	43512670	45167235	2683	217	0.00017262	0.00015091
DEP	41	1	45167236	47257261	2905	149	2.94e-05	0.0448841
vitD	41	1	45167236	47257261	2905	149	0.0002918	3.8e-11
DEP	42	1	47257262	48105233	1392	141	7.34e-05	4.48e-05
DEP	43	1	48105234	49185414	1908	199	1.01e-05	0.280401
DEP	44	1	49185415	51777577	2463	128	0.00010705	1.27e-08
vitD	44	1	49185415	51777577	2463	128	5.68e-05	0.0493411
DEP	45	1	51777578	53114186	1608	87	6.76e-05	6.96e-06
vitD	45	1	51777578	53114186	1608	87	3.37e-05	0.111888
DEP	46	1	53114187	54771293	3166	257	0.00013346	8.51e-08
vitD	46	1	53114187	54771293	3166	257	4.07e-05	0.190382
DEP	47	1	54771294	55727134	2314	254	2.95e-05	0.0876924
vitD	47	1	54771294	55727134	2314	254	0.00030911	7.13e-09
DEP	48	1	55727135	56799636	2636	191	8.91e-05	1.92e-05
vitD	48	1	55727135	56799636	2636	191	5.53e-05	0.0895531
DEP	49	1	56799637	57529670	1791	189	2.67e-05	0.0802029
vitD	49	1	56799637	57529670	1791	189	4.98e-05	0.110894
DEP	50	1	57529671	58387483	1943	193	9.06e-05	1.76e-05
vitD	50	1	57529671	58387483	1943	193	0.00015605	0.00026953
DEP	51	1	58387484	59889045	3133	252	0.00015347	1.13e-09
vitD	51	1	58387484	59889045	3133	252	0.00028583	5.24e-08
DEP	52	1	59889046	61377615	2552	234	4.79e-05	0.0139185
DEP	53	1	61377616	62778733	2977	286	8.22e-05	0.00048609
vitD	53	1	61377616	62778733	2977	286	0.00021976	3.09e-05
DEP	54	1	62778734	64344226	2938	243	0.00010421	8.49e-06
vitD	54	1	62778734	64344226	2938	243	0.00041359	8.51e-14
DEP	55	1	64344227	65894184	2844	232	1.29e-05	0.257045
vitD	55	1	64344227	65894184	2844	232	0.00015643	0.00065242
DEP	56	1	65894185	66778015	1800	113	7.22e-05	1.41e-05
vitD	56	1	65894185	66778015	1800	113	4.61e-05	0.0751603
DEP	57	1	66778016	67761890	2217	164	6.85e-05	0.00025815
vitD	57	1	66778016	67761890	2217	164	5.35e-05	0.0813403
DEP	58	1	67761891	68633860	1741	187	5.15e-05	0.00549288
vitD	58	1	67761891	68633860	1741	187	4.93e-05	0.111997
DEP	59	1	68633861	69438909	1757	139	9.84e-05	2.14e-07
vitD	59	1	68633861	69438909	1757	139	4.5e-05	0.0997693
DEP	60	1	69438910	70992905	2593	206	6.6e-05	0.00097216
DEP	61	1	70992906	72513119	2483	171	7.77e-05	5.91e-05
vitD	61	1	70992906	72513119	2483	171	0.00010356	0.0059272
DEP	62	1	72513120	73992170	2435	95	0.00019582	1.65e-22
vitD	62	1	72513120	73992170	2435	95	9.23e-05	0.00195871
DEP	63	1	73992171	75132092	1697	119	0.0001318	7.3e-12
vitD	63	1	73992171	75132092	1697	119	1.13e-05	0.347867
DEP	64	1	75132093	76097247	1708	104	4.75e-05	0.00124746
vitD	64	1	75132093	76097247	1708	104	9.2e-05	0.00276839
DEP	65	1	76097248	76977915	2141	163	4.05e-05	0.0138851
DEP	66	1	76977916	77895394	2116	176	2.18e-05	0.109666
vitD	66	1	76977916	77895394	2116	176	9.63e-05	0.00998503
DEP	67	1	77895395	79065286	2069	140	1.52e-05	0.163609
vitD	67	1	77895395	79065286	2069	140	1.1e-05	0.361576
DEP	68	1	79065287	80099353	2561	130	8.38e-05	3.28e-06
vitD	68	1	79065287	80099353	2561	130	0.00016237	1.51e-05
DEP	69	1	80099354	80781442	1671	99	2.58e-05	0.0361026
vitD	69	1	80099354	80781442	1671	99	2.76e-06	0.443655
DEP	70	1	80781443	82123368	3282	264	0.00013881	3.99e-08
vitD	70	1	80781443	82123368	3282	264	5.82e-05	0.112604
DEP	71	1	82123369	83461215	2955	216	6.82e-05	0.00097138
vitD	71	1	82123369	83461215	2955	216	2.37e-05	0.282978
DEP	72	1	83461216	84728347	2167	173	4.66e-05	0.00831525
vitD	72	1	83461216	84728347	2167	173	4.09e-05	0.144467
DEP	73	1	84728348	86017267	2972	253	0.00012784	1.63e-07
vitD	73	1	84728348	86017267	2972	253	0.00012641	0.00535036
DEP	74	1	86017268	86761554	1855	129	2.44e-05	0.0620614
vitD	74	1	86017268	86761554	1855	129	3.77e-05	0.12988
DEP	75	1	86761555	87667572	1755	117	4.29e-05	0.00442084
DEP	76	1	87667573	88656689	1749	227	0.00013137	1.71e-08
vitD	76	1	87667573	88656689	1749	227	5.08e-05	0.126447
DEP	77	1	88656690	89753964	1944	128	8.22e-05	3.93e-06
vitD	77	1	88656690	89753964	1944	128	1.35e-05	0.328457
DEP	78	1	89753965	90941549	1969	196	0.00014711	1.26e-10
vitD	78	1	89753965	90941549	1969	196	0.00019913	9.81e-06
DEP	79	1	90941550	91870059	1829	165	4.99e-05	0.00463367
vitD	79	1	90941550	91870059	1829	165	3.29e-05	0.188118
DEP	80	1	91870060	92904465	1909	167	3.46e-05	0.0327036
vitD	80	1	91870060	92904465	1909	167	0.00013636	0.0005747
DEP	81	1	92904466	94168576	1622	82	3.06e-05	0.0126481
vitD	81	1	92904466	94168576	1622	82	4.57e-05	0.0501893
DEP	82	1	94168577	95122541	1858	179	6.01e-05	0.00143975
vitD	82	1	94168577	95122541	1858	179	6.64e-05	0.050736
DEP	83	1	95122542	96147576	2381	187	5.14e-05	0.00495407
vitD	83	1	95122542	96147576	2381	187	4.39e-05	0.137429
DEP	84	1	96147577	97721186	2901	188	0.00013753	1.06e-09
vitD	84	1	96147577	97721186	2901	188	9.19e-05	0.0151358
DEP	85	1	97721187	99425000	3245	200	0.00014634	3.41e-10
vitD	85	1	97721187	99425000	3245	200	4.12e-05	0.159029
DEP	86	1	99425001	100269207	1866	154	5.47e-05	0.00166366
DEP	88	1	101188316	102424611	2812	215	5.52e-05	0.00533511
vitD	88	1	101188316	102424611	2812	215	4.43e-05	0.150983
DEP	89	1	102424612	103148412	1648	83	2.01e-05	0.0624318
DEP	90	1	103148413	103784541	1810	53	9.01e-06	0.179263
vitD	90	1	103148413	103784541	1810	53	2.54e-05	0.119522
DEP	91	1	103784542	104984435	1777	109	3.13e-05	0.0200807
vitD	91	1	103784542	104984435	1777	109	4.69e-05	0.0685635
DEP	92	1	104984436	106089656	3053	118	1.25e-05	0.192311
vitD	92	1	104984436	106089656	3053	118	1.64e-05	0.291207
DEP	93	1	106089657	106864947	1594	119	7.61e-06	0.293407
DEP	94	1	106864948	107874653	1753	156	0.00013813	4.96e-11
vitD	94	1	106864948	107874653	1753	156	1.39e-05	0.339772
DEP	95	1	107874654	109271449	2515	207	0.00015091	1.36e-10
vitD	95	1	107874654	109271449	2515	207	0.00017277	0.00011481
DEP	96	1	109271450	110224230	1732	174	7.73e-05	8.06e-05
vitD	96	1	109271450	110224230	1732	174	0.00028339	8.21e-10
DEP	97	1	110224231	111134062	1626	242	0.00014464	4.18e-09
vitD	97	1	110224231	111134062	1626	242	0.00012691	0.00455913
DEP	98	1	111134063	112489248	3289	273	9.81e-05	4.54e-05
vitD	98	1	111134063	112489248	3289	273	7.84e-05	0.0571998
DEP	99	1	112489249	113418037	1590	191	5.37e-05	0.00396151
vitD	99	1	112489249	113418037	1590	191	2.99e-05	0.224856
DEP	100	1	113418038	114664387	1755	161	1.82e-05	0.14538
vitD	100	1	113418038	114664387	1755	161	0.00013263	0.0006385
DEP	101	1	114664388	116207297	3333	240	9.91e-05	1.58e-05
vitD	101	1	114664388	116207297	3333	240	0.00020186	3.32e-05
DEP	102	1	116207298	117046311	1617	148	1.14e-05	0.239762
vitD	102	1	116207298	117046311	1617	148	3.92e-06	0.440976
DEP	103	1	117046312	118118667	1709	189	2.54e-05	0.0900989
vitD	103	1	117046312	118118667	1709	189	7.36e-05	0.0392564
DEP	104	1	118118668	119408888	2358	160	5.86e-05	0.00113078
vitD	104	1	118118668	119408888	2358	160	5.16e-05	0.0861416
DEP	105	1	119408889	120345066	1768	166	5.72e-05	0.00174108
vitD	105	1	119408889	120345066	1768	166	1.45e-05	0.338646
DEP	106	1	120345067	145803848	197	30	4.51e-06	0.257927
vitD	106	1	120345067	145803848	197	30	4.88e-06	0.350865
DEP	107	1	145803849	147083835	1333	89	2.92e-05	0.0184358
vitD	107	1	145803849	147083835	1333	89	7.87e-05	0.00498392
DEP	108	1	147083836	149716037	675	90	1.5e-05	0.124131
vitD	108	1	147083836	149716037	675	90	6.27e-05	0.0182837
DEP	109	1	149716038	151146407	1679	97	2.19e-05	0.0592528
vitD	109	1	149716038	151146407	1679	97	0.00028121	3.13e-13
DEP	110	1	151146408	152535630	1776	153	7.67e-05	3.9e-05
vitD	110	1	151146408	152535630	1776	153	0.00153108	4.68e-105
DEP	111	1	152535631	153410809	1565	113	9.15e-06	0.248297
vitD	111	1	152535631	153410809	1565	113	0.00066152	5.69e-39
DEP	112	1	153410810	154685545	1586	136	2.86e-05	0.0428121
vitD	112	1	153410810	154685545	1586	136	0.00022231	4.21e-08
DEP	113	1	154685546	156813845	2393	245	0.00014394	4.57e-09
vitD	113	1	154685546	156813845	2393	245	0.00063288	1.33e-25
DEP	114	1	156813846	158081627	2869	246	7.49e-05	0.0006637
vitD	114	1	156813846	158081627	2869	246	0.00015418	0.0009707
vitD	115	1	158081628	158900369	2143	148	1.23e-05	0.351977
DEP	116	1	158900370	159882515	1985	185	1.73e-05	0.165903
vitD	116	1	158900370	159882515	1985	185	0.00012002	0.0027061
DEP	117	1	159882516	161054076	2206	246	6.2e-05	0.00317948
vitD	117	1	159882516	161054076	2206	246	0.00011134	0.0108008
DEP	118	1	161054077	161945442	1593	143	7.09e-05	7.89e-05
vitD	118	1	161054077	161945442	1593	143	1.29e-05	0.343395
DEP	119	1	161945443	163141862	2789	256	0.00017972	3.45e-12
vitD	119	1	161945443	163141862	2789	256	2.54e-05	0.287031
DEP	120	1	163141863	163854567	1749	129	3.95e-05	0.00912699
DEP	121	1	163854568	164726579	1740	196	8.94e-05	2.52e-05
vitD	121	1	163854568	164726579	1740	196	0.00015842	0.00024522
DEP	122	1	164726580	165553812	2052	234	0.00011683	6.01e-07
vitD	122	1	164726580	165553812	2052	234	4.84e-05	0.140606
DEP	123	1	165553813	166458031	1726	189	5.4e-05	0.00388168
vitD	123	1	165553813	166458031	1726	189	3.12e-05	0.214686
DEP	124	1	166458032	167163954	1919	152	2.74e-05	0.0558239
vitD	124	1	166458032	167163954	1919	152	1.95e-05	0.285164
DEP	125	1	167163955	168179086	1921	232	6.82e-05	0.00126419
vitD	125	1	167163955	168179086	1921	232	0.00024972	5.46e-07
DEP	126	1	168179087	169521551	3246	251	0.00020482	1.07e-14
vitD	126	1	168179087	169521551	3246	251	6.86e-05	0.0735914
DEP	128	1	170193208	171044255	1695	126	1.12e-05	0.225142
vitD	129	1	171044256	172465153	3023	182	5.07e-05	0.102443
DEP	130	1	172465154	173582511	1587	159	5.49e-05	0.00170003
vitD	130	1	172465154	173582511	1587	159	8.26e-05	0.0174773
DEP	131	1	173582512	175385220	2725	103	7.34e-05	5.28e-06
DEP	132	1	175385221	176449096	1779	148	3.77e-05	0.0174529
vitD	132	1	175385221	176449096	1779	148	9.19e-05	0.00823014
DEP	133	1	176449097	177746472	2155	172	7.75e-05	7.76e-05
vitD	133	1	176449097	177746472	2155	172	9.54e-05	0.00998218
DEP	134	1	177746473	178915113	2054	142	4.61e-05	0.00439036
vitD	134	1	177746473	178915113	2054	142	1.54e-05	0.3175
DEP	135	1	178915114	180221608	3233	162	6.27e-05	0.00052636
vitD	135	1	178915114	180221608	3233	162	0.00012091	0.00153322
DEP	136	1	180221609	181324205	2126	179	8.44e-05	2.82e-05
vitD	136	1	180221609	181324205	2126	179	0.00015877	0.00014479
DEP	137	1	181324206	182420540	2289	200	3.47e-05	0.0407156
vitD	137	1	181324206	182420540	2289	200	0.00019165	2.11e-05
DEP	138	1	182420541	183920616	2912	195	2.85e-05	0.0722841
vitD	138	1	182420541	183920616	2912	195	8.24e-05	0.026861
DEP	139	1	183920617	184953089	1743	152	8.14e-06	0.310016
vitD	139	1	183920617	184953089	1743	152	0.00010948	0.00276067
DEP	140	1	184953090	186179447	1373	132	3.32e-05	0.0237545
vitD	140	1	184953090	186179447	1373	132	5.14e-05	0.0689027
DEP	141	1	186179448	187072605	1715	109	1.51e-05	0.14234
vitD	141	1	186179448	187072605	1715	109	8.81e-05	0.00434891
vitD	142	1	187072606	187757076	1671	120	1.31e-05	0.328395
vitD	143	1	187757077	188625772	2486	93	5.76e-05	0.0274567
vitD	144	1	188625773	189904637	2537	91	1.6e-05	0.271628
DEP	145	1	189904638	191419275	3079	135	6.65e-05	0.00014812
vitD	145	1	189904638	191419275	3079	135	2.8e-05	0.200572
DEP	146	1	191419276	192468373	1998	128	5.24e-05	0.00126268
vitD	146	1	191419276	192468373	1998	128	4.71e-05	0.0827387
DEP	147	1	192468374	193575516	1886	123	3.26e-05	0.0224892
vitD	147	1	192468374	193575516	1886	123	6.2e-05	0.0345769
DEP	148	1	193575517	194365688	2051	102	2.06e-05	0.0751753
DEP	150	1	195161236	196179110	2093	148	5.02e-05	0.00273592
vitD	150	1	195161236	196179110	2093	148	6.26e-05	0.0455071
DEP	151	1	196179111	197935821	1845	119	0.00013472	3.74e-12
DEP	152	1	197935822	199263389	2653	180	0.00013394	1.21e-09
vitD	152	1	197935822	199263389	2653	180	0.000113	0.0038387
DEP	153	1	199263390	200134005	2312	142	4.42e-05	0.00625901
DEP	154	1	200134006	201067952	1923	177	2.84e-05	0.0641567
vitD	154	1	200134006	201067952	1923	177	6.29e-06	0.422321
DEP	155	1	201067953	202583884	3096	322	5.1e-05	0.0213063
vitD	155	1	201067953	202583884	3096	322	9.96e-05	0.0333903
DEP	156	1	202583885	204092537	2888	288	5.25e-05	0.0150096
vitD	156	1	202583885	204092537	2888	288	0.00016913	0.00080763
DEP	157	1	204092538	205009623	1879	220	5.69e-05	0.00460927
vitD	157	1	204092538	205009623	1879	220	0.00015764	0.00046587
DEP	158	1	205009624	205917548	2078	210	0.0001029	2.84e-06
vitD	158	1	205009624	205917548	2078	210	0.0002208	2.67e-06
DEP	159	1	205917549	208162951	2687	235	0.00014124	6.44e-09
vitD	159	1	205917549	208162951	2687	235	0.00016515	0.00038584
DEP	160	1	208162952	209711169	3170	326	0.0001398	3.16e-07
vitD	160	1	208162952	209711169	3170	326	0.00020599	0.00016942
DEP	161	1	209711170	211082892	2912	247	0.00019607	5.35e-14
vitD	161	1	209711170	211082892	2912	247	0.00017431	0.00027259
DEP	162	1	211082893	212347582	3247	202	8.28e-05	9.03e-05
vitD	162	1	211082893	212347582	3247	202	8.46e-05	0.0258888
DEP	163	1	212347583	213958292	3330	264	0.00016334	3.21e-10
vitD	163	1	212347583	213958292	3330	264	0.00038282	8.98e-12
DEP	164	1	213958293	214783872	1829	213	0.00012804	2.48e-08
vitD	164	1	213958293	214783872	1829	213	0.00021729	4.01e-06
DEP	165	1	214783873	215825791	1702	145	5.86e-05	0.0006716
vitD	165	1	214783873	215825791	1702	145	5.93e-05	0.0521533
DEP	166	1	215825792	216658126	1761	206	9.61e-05	8.7e-06
vitD	166	1	215825792	216658126	1761	206	0.00010215	0.0109355
DEP	167	1	216658127	217352165	1761	215	0.00013675	5.23e-09
vitD	167	1	216658127	217352165	1761	215	3.85e-05	0.182846
DEP	168	1	217352166	218563960	3090	230	4.16e-05	0.0282252
vitD	168	1	217352166	218563960	3090	230	6.71e-05	0.0699746
DEP	169	1	218563961	220073132	3425	198	1.74e-05	0.189152
vitD	169	1	218563961	220073132	3425	198	0.00018502	3.29e-05
DEP	170	1	220073133	220978151	1833	148	2.04e-05	0.11684
vitD	170	1	220073133	220978151	1833	148	0.00023713	1.95e-08
DEP	171	1	220978152	221856864	1968	142	3.58e-05	0.019865
vitD	171	1	220978152	221856864	1968	142	8.14e-05	0.0143762
DEP	172	1	221856865	222763597	1371	156	2.49e-05	0.0751406
vitD	172	1	221856865	222763597	1371	156	0.00012783	0.00080627
DEP	173	1	222763598	223654902	1044	114	3.71e-06	0.380347
vitD	173	1	222763598	223654902	1044	114	1.59e-05	0.293358
DEP	174	1	223654903	224943337	2083	159	3.55e-05	0.0257993
vitD	174	1	223654903	224943337	2083	159	6.24e-05	0.0516767
DEP	175	1	224943338	226534711	3081	199	9.07e-05	1.79e-05
vitD	175	1	224943338	226534711	3081	199	0.00025492	7.14e-08
DEP	176	1	226534712	228045554	3563	197	3.9e-05	0.0242177
vitD	176	1	226534712	228045554	3563	197	7.98e-05	0.0311319
DEP	177	1	228045555	229075156	1598	149	7.6e-05	3.86e-05
vitD	177	1	228045555	229075156	1598	149	6.09e-05	0.050232
DEP	178	1	229075157	230227247	1730	215	4.87e-05	0.0117544
vitD	178	1	229075157	230227247	1730	215	0.00011387	0.00649227
DEP	179	1	230227248	231287764	3129	285	0.00015413	5.57e-09
vitD	179	1	230227248	231287764	3129	285	0.00039372	1.09e-11
DEP	180	1	231287765	232177704	1697	209	0.00010677	1.63e-06
vitD	180	1	231287765	232177704	1697	209	3e-06	0.458831
DEP	181	1	232177705	232954942	1958	245	7.87e-05	0.0003756
vitD	181	1	232177705	232954942	1958	245	5.89e-05	0.102348
DEP	182	1	232954943	233639473	1792	177	3.17e-05	0.0452355
DEP	183	1	233639474	234365796	1995	215	2.4e-05	0.113649
vitD	183	1	233639474	234365796	1995	215	9.95e-05	0.0141853
DEP	184	1	234365797	235097113	1893	268	4.47e-05	0.0289605
vitD	184	1	234365797	235097113	1893	268	9.51e-05	0.0281683
DEP	185	1	235097114	236199671	1673	154	3.19e-05	0.0353575
vitD	185	1	235097114	236199671	1673	154	0.00010352	0.00431353
DEP	186	1	236199672	237409458	3216	268	0.00011135	4.63e-06
vitD	186	1	236199672	237409458	3216	268	0.00017574	0.0003796
DEP	187	1	237409459	238094455	1878	229	7.18e-05	0.00098276
vitD	187	1	237409459	238094455	1878	229	0.00013144	0.00290926
DEP	188	1	238094456	238704857	1829	135	4.22e-05	0.00686869
vitD	188	1	238094456	238704857	1829	135	7.13e-05	0.0237098
DEP	189	1	238704858	239332148	1845	161	5.55e-05	0.00182021
vitD	189	1	238704858	239332148	1845	161	5.19e-05	0.0856132
DEP	190	1	239332149	240248508	2164	235	4.75e-05	0.0151651
vitD	190	1	239332149	240248508	2164	235	0.00014594	0.00134676
DEP	191	1	240248509	241033584	1740	254	4.41e-05	0.0262357
vitD	191	1	240248509	241033584	1740	254	0.00011	0.0127285
DEP	192	1	241033585	241813534	1823	250	0.00014067	1.71e-08
vitD	192	1	241033585	241813534	1823	250	0.00021735	1.4e-05
DEP	193	1	241813535	242417923	1469	183	0.00013223	2.08e-09
vitD	193	1	241813535	242417923	1469	183	0.00011007	0.00496569
DEP	194	1	242417924	243048003	1669	171	0.0001029	5.49e-07
vitD	194	1	242417924	243048003	1669	171	1.05e-05	0.379251
DEP	195	1	243048004	244723196	2402	236	0.00022227	5.77e-17
vitD	195	1	243048004	244723196	2402	236	4.48e-05	0.159281
DEP	196	1	244723197	245970505	2762	325	0.00013317	7.59e-07
vitD	196	1	244723197	245970505	2762	325	0.00025882	5.33e-06
DEP	197	1	245970506	246610290	1946	121	3.12e-05	0.0244588
DEP	198	1	246610291	247531112	2363	194	7.58e-05	0.00016975
vitD	198	1	246610291	247531112	2363	194	8.53e-05	0.0231462
vitD	199	1	247531113	248341594	2201	176	1.81e-05	0.310411
vitD	200	1	248341595	249240538	1032	53	2.24e-05	0.146299
DEP	201	2	10181	789195	1641	155	2.08e-05	0.117008
vitD	201	2	10181	789195	1641	155	0.0001071	0.00345794
vitD	202	2	789196	1376545	1933	118	5.17e-05	0.0585167
DEP	203	2	1376546	1875060	1508	172	1.62e-05	0.174857
vitD	203	2	1376546	1875060	1508	172	6.61e-06	0.418056
DEP	204	2	1875061	2680063	1905	238	0.00012933	6.91e-08
vitD	204	2	1875061	2680063	1905	238	5.32e-05	0.121454
DEP	205	2	2680064	3314202	1749	234	5.98e-05	0.00383505
vitD	205	2	2680064	3314202	1749	234	0.00012118	0.00555996
DEP	206	2	3314203	4016104	1782	224	8.91e-05	5.19e-05
vitD	206	2	3314203	4016104	1782	224	6.68e-05	0.0686868
DEP	207	2	4016105	4766969	1798	172	5.59e-05	0.00237158
vitD	207	2	4016105	4766969	1798	172	3.77e-05	0.162651
DEP	208	2	4766970	5568653	1666	181	5.87e-05	0.0018965
vitD	208	2	4766970	5568653	1666	181	9.4e-05	0.0123899
DEP	209	2	5568654	6306606	2033	224	7.74e-05	0.00034419
vitD	209	2	5568654	6306606	2033	224	0.00027342	4.56e-08
DEP	210	2	6306607	7108208	1834	225	9.1e-05	4.69e-05
vitD	210	2	6306607	7108208	1834	225	0.00011551	0.00684326
DEP	211	2	7108209	7966709	1919	182	2.87e-05	0.0628335
vitD	211	2	7108209	7966709	1919	182	0.00015378	0.00023957
DEP	212	2	7966710	8978798	1851	242	0.00012644	1.72e-07
vitD	212	2	7966710	8978798	1851	242	0.00013803	0.00243985
DEP	213	2	8978799	9960670	1696	182	4.62e-05	0.00943795
vitD	213	2	8978799	9960670	1696	182	0.00026663	8.83e-09
DEP	214	2	9960671	10611654	2054	240	4.51e-05	0.0196413
vitD	214	2	9960671	10611654	2054	240	0.0004175	4.47e-14
DEP	215	2	10611655	11230349	1908	229	0.00010135	7.53e-06
vitD	215	2	10611655	11230349	1908	229	0.00014721	0.00111211
DEP	216	2	11230350	11995765	1795	225	8.73e-05	6.36e-05
vitD	216	2	11230350	11995765	1795	225	0.00019232	4.45e-05
DEP	217	2	11995766	12732506	1871	245	7.82e-05	0.00041118
vitD	217	2	11995766	12732506	1871	245	1.31e-05	0.377587
DEP	218	2	12732507	13625450	2062	137	5.98e-05	0.00045353
vitD	218	2	12732507	13625450	2062	137	4.93e-05	0.0799838
DEP	220	2	14692121	15721703	2000	164	7.54e-05	7.35e-05
vitD	220	2	14692121	15721703	2000	164	7.06e-05	0.0357369
DEP	221	2	15721704	17241115	3191	298	0.00017885	6.92e-11
vitD	221	2	15721704	17241115	3191	298	0.00030964	4.38e-08
DEP	222	2	17241116	18656325	3515	235	4.7e-05	0.0159599
vitD	222	2	17241116	18656325	3515	235	0.00025196	4.87e-07
DEP	223	2	18656326	20064517	3398	260	5.47e-05	0.00857378
vitD	223	2	18656326	20064517	3398	260	9.28e-05	0.0291378
DEP	224	2	20064518	21084898	2295	260	1.88e-05	0.18573
vitD	224	2	20064518	21084898	2295	260	0.00032758	1.7e-09
DEP	225	2	21084899	22429640	2004	168	5.04e-05	0.0039532
vitD	225	2	21084899	22429640	2004	168	0.00029532	1.36e-10
DEP	226	2	22429641	23538527	2153	215	0.00017738	5.07e-13
vitD	226	2	22429641	23538527	2153	215	0.00010417	0.0110101
DEP	227	2	23538528	24669224	2549	175	2.3e-05	0.106174
vitD	227	2	23538528	24669224	2549	175	0.00015826	0.00013177
DEP	228	2	24669225	25895394	1902	159	5.97e-05	0.00084089
vitD	228	2	24669225	25895394	1902	159	2.38e-05	0.252796
DEP	229	2	25895395	26894102	1563	147	4.5e-05	0.00598894
vitD	229	2	25895395	26894102	1563	147	0.00012101	0.00103389
DEP	230	2	26894103	28819510	2573	185	0.00016104	2.28e-12
vitD	230	2	26894103	28819510	2573	185	0.00043163	3.78e-17
DEP	231	2	28819511	29627932	1834	198	3.06e-05	0.0625798
vitD	231	2	28819511	29627932	1834	198	0.0002116	3.67e-06
DEP	232	2	29627933	30575619	2076	234	9.27e-05	4.11e-05
DEP	233	2	30575620	31457418	2423	220	0.00012422	7.85e-08
vitD	233	2	30575620	31457418	2423	220	4.2e-05	0.165679
DEP	234	2	31457419	33123604	2631	214	0.00011523	3.66e-07
vitD	234	2	31457419	33123604	2631	214	0.00017993	8.1e-05
DEP	235	2	33123605	33735318	1878	224	3.21e-05	0.0601144
vitD	235	2	33123605	33735318	1878	224	8.19e-05	0.036028
DEP	236	2	33735319	34239776	1668	151	4.18e-05	0.0101353
vitD	236	2	33735319	34239776	1668	151	4.29e-05	0.119055
DEP	237	2	34239777	34890558	1604	157	5.52e-05	0.00168211
DEP	238	2	34890559	35609257	1913	147	8.2e-05	1e-05
vitD	238	2	34890559	35609257	1913	147	0.00010485	0.00343405
DEP	239	2	35609258	36120743	1791	118	4.85e-06	0.355919
DEP	240	2	36120744	36867389	1890	210	0.00014821	3.02e-10
vitD	240	2	36120744	36867389	1890	210	1.66e-05	0.338365
DEP	241	2	36867390	37603360	1789	191	5.96e-05	0.00210415
vitD	241	2	36867390	37603360	1789	191	8.85e-05	0.0188436
DEP	242	2	37603361	38887393	3221	275	2.52e-05	0.134685
vitD	242	2	37603361	38887393	3221	275	0.0002888	1.07e-07
DEP	243	2	38887394	40087418	1690	168	6.05e-05	0.00108705
vitD	243	2	38887394	40087418	1690	168	1.28e-05	0.356189
DEP	244	2	40087419	40786176	1783	216	5.92e-05	0.00300102
vitD	244	2	40087419	40786176	1783	216	5.32e-05	0.110924
DEP	245	2	40786177	41540439	1789	159	1.89e-05	0.133001
vitD	245	2	40786177	41540439	1789	159	0.00018514	7.6e-06
DEP	246	2	41540440	42307418	2286	186	7.68e-05	0.00012134
DEP	247	2	42307419	43295776	2158	218	3.21e-05	0.0582119
vitD	247	2	42307419	43295776	2158	218	0.00015805	0.00044514
DEP	248	2	43295777	44104110	1872	199	9.33e-05	1.24e-05
vitD	248	2	43295777	44104110	1872	199	0.00024343	2.18e-07
DEP	249	2	44104111	45189468	2264	229	4.5e-05	0.0184377
vitD	249	2	44104111	45189468	2264	229	0.00013652	0.00216582
DEP	250	2	45189469	45850047	1783	244	4.1e-05	0.0312952
DEP	251	2	45850048	46499326	1844	301	5.48e-05	0.0132938
vitD	251	2	45850048	46499326	1844	301	0.00018594	0.00037844
vitD	252	2	46499327	47320114	2198	258	0.00022294	1.17e-05
DEP	253	2	47320115	48171058	1926	268	0.00011521	3.47e-06
vitD	253	2	47320115	48171058	1926	268	0.00012928	0.00555488
DEP	254	2	48171059	49114132	2114	202	5.8e-05	0.00274974
vitD	254	2	48171059	49114132	2114	202	7e-05	0.0516326
DEP	255	2	49114133	49849185	1993	195	5.45e-05	0.00419492
vitD	255	2	49114133	49849185	1993	195	0.00027212	1.07e-08
DEP	256	2	49849186	50756240	2131	182	0.00013535	5.1e-10
vitD	256	2	49849186	50756240	2131	182	0.00021816	1.03e-06
DEP	257	2	50756241	51669493	2062	192	0.00016435	1.9e-12
vitD	257	2	50756241	51669493	2062	192	4.87e-05	0.117527
DEP	258	2	51669494	52494111	1928	203	9e-05	2.05e-05
vitD	258	2	51669494	52494111	1928	203	0.00017289	0.00010333
DEP	259	2	52494112	53032976	1808	130	6.25e-05	0.00019362
vitD	259	2	52494112	53032976	1808	130	6.92e-06	0.402681
DEP	260	2	53032977	53852120	2332	209	7.27e-05	0.00045333
vitD	260	2	53032977	53852120	2332	209	0.00014809	0.0007051
DEP	261	2	53852121	54688234	1806	150	3.12e-05	0.0373612
DEP	262	2	54688235	55663336	2303	190	7.77e-05	0.00011709
vitD	262	2	54688235	55663336	2303	190	0.00020809	3.66e-06
DEP	263	2	55663337	56394698	1797	151	7.26e-05	8.1e-05
vitD	263	2	55663337	56394698	1797	151	4.33e-05	0.117061
DEP	264	2	56394699	57433653	2192	186	1.2e-05	0.247938
vitD	264	2	56394699	57433653	2192	186	0.00011742	0.00325469
DEP	265	2	57433654	57952945	1545	104	8.64e-05	2.25e-07
DEP	266	2	57952946	59251996	1991	207	0.00014674	3.93e-10
vitD	266	2	57952946	59251996	1991	207	0.00025035	1.7e-07
DEP	267	2	59251997	60775066	3115	291	0.00027844	5.4e-21
vitD	267	2	59251997	60775066	3115	291	0.00015979	0.00145087
DEP	268	2	60775067	62429910	2434	194	9.13e-05	1.41e-05
vitD	268	2	60775067	62429910	2434	194	4.94e-05	0.115345
DEP	269	2	62429911	63672118	1773	179	5.09e-05	0.0051999
vitD	269	2	62429911	63672118	1773	179	0.00016081	0.00012594
DEP	270	2	63672119	64696089	1764	148	6.39e-05	0.00031983
vitD	270	2	63672119	64696089	1764	148	0.00013228	0.00044534
DEP	271	2	64696090	65938002	2571	264	5.85e-05	0.00629661
vitD	271	2	64696090	65938002	2571	264	0.00019375	0.00010812
DEP	272	2	65938003	67224027	2673	242	8.59e-05	0.00013881
vitD	272	2	65938003	67224027	2673	242	0.00010936	0.0114309
DEP	273	2	67224028	67979828	2050	196	4.75e-05	0.00927193
DEP	274	2	67979829	68877774	1969	183	5.58e-06	0.36635
vitD	274	2	67979829	68877774	1969	183	0.00015451	0.00022962
DEP	275	2	68877775	70756283	3289	248	4.18e-05	0.032652
vitD	275	2	68877775	70756283	3289	248	0.00012005	0.00706245
DEP	276	2	70756284	71385813	1766	199	9.2e-05	1.55e-05
vitD	276	2	70756284	71385813	1766	199	5.23e-05	0.106172
DEP	277	2	71385814	72160302	1775	199	6.03e-05	0.00186726
vitD	277	2	71385814	72160302	1775	199	5.61e-05	0.0909917
DEP	278	2	72160303	73544290	1739	149	7.15e-05	8.51e-05
vitD	278	2	72160303	73544290	1739	149	0.00010927	0.00258097
DEP	279	2	73544291	75148103	2061	185	0.00010956	3.31e-07
vitD	279	2	73544291	75148103	2061	185	2.98e-05	0.221991
DEP	280	2	75148104	75942397	1889	209	2e-05	0.155446
DEP	281	2	75942398	76649030	1853	126	7.63e-05	1.18e-05
vitD	281	2	75942398	76649030	1853	126	2.8e-05	0.193
DEP	282	2	76649031	77372830	1867	180	7.67e-05	0.00010789
DEP	283	2	77372831	78080057	1727	188	3.5e-05	0.0343837
vitD	283	2	77372831	78080057	1727	188	4.55e-05	0.130234
DEP	284	2	78080058	79019676	2035	137	2.87e-05	0.0427254
DEP	285	2	79019677	79900055	2318	237	8.29e-05	0.000158
vitD	285	2	79019677	79900055	2318	237	3.46e-06	0.457317
DEP	286	2	79900056	80737811	1846	257	0.00016864	5.81e-11
vitD	286	2	79900056	80737811	1846	257	0.0002122	2.49e-05
DEP	287	2	80737812	81623357	1623	136	3.95e-05	0.0105308
vitD	287	2	80737812	81623357	1623	136	0.00011753	0.00098802
DEP	288	2	81623358	82941455	3237	94	3.1e-05	0.0159632
vitD	288	2	81623358	82941455	3237	94	1.46e-05	0.290544
DEP	289	2	82941456	84395899	2900	106	1.8e-05	0.10889
vitD	289	2	82941456	84395899	2900	106	0.00012353	0.00018554
vitD	290	2	84395900	85992794	2969	213	0.00015315	0.0005375
DEP	291	2	85992795	86867032	1917	94	3.68e-05	0.00598264
vitD	291	2	85992795	86867032	1917	94	9.43e-06	0.353409
DEP	292	2	86867033	88547312	716	85	2.17e-05	0.0498182
vitD	292	2	86867033	88547312	716	85	4.16e-05	0.0688295
DEP	294	2	91860962	97339301	972	84	1.24e-05	0.163798
vitD	294	2	91860962	97339301	972	84	3.28e-05	0.114081
DEP	295	2	97339302	98989360	1628	101	3.14e-05	0.0173797
vitD	295	2	97339302	98989360	1628	101	3.67e-06	0.432075
DEP	296	2	98989361	100202436	1892	103	4.68e-05	0.00140995
vitD	296	2	98989361	100202436	1892	103	1.36e-05	0.310566
DEP	297	2	100202437	101556799	2835	181	0.00017709	1.83e-14
vitD	297	2	100202437	101556799	2835	181	0.00023448	2.05e-07
DEP	298	2	101556800	102494487	1728	159	5.06e-05	0.00356047
vitD	298	2	101556800	102494487	1728	159	2.07e-05	0.278876
DEP	299	2	102494488	103305257	1942	129	4.6e-05	0.00355393
vitD	299	2	102494488	103305257	1942	129	2.02e-05	0.262451
DEP	300	2	103305258	105120578	2564	204	0.00021847	5.7e-18
vitD	300	2	103305258	105120578	2564	204	0.00013504	0.00148201
DEP	301	2	105120579	106546524	3290	276	5.15e-05	0.0154393
vitD	301	2	105120579	106546524	3290	276	0.00034103	1.05e-09
DEP	302	2	106546525	107412295	2078	188	4.03e-05	0.0198582
vitD	302	2	106546525	107412295	2078	188	0.00018219	2.99e-05
DEP	303	2	107412296	108417773	2352	156	6.6e-05	0.00028458
DEP	304	2	108417774	110097868	2911	191	5.02e-05	0.00570467
vitD	304	2	108417774	110097868	2911	191	0.00013394	0.0012106
DEP	305	2	110097869	112644828	2089	184	7.94e-05	8.62e-05
vitD	305	2	110097869	112644828	2089	184	1.79e-05	0.316002
DEP	306	2	112644829	113930668	2395	164	8.83e-05	6.56e-06
vitD	306	2	112644829	113930668	2395	164	2.69e-05	0.230863
DEP	307	2	113930669	115203835	2054	163	4.39e-05	0.00934286
vitD	307	2	113930669	115203835	2054	163	5.81e-05	0.0653853
DEP	308	2	115203836	116415816	2119	168	9.42e-05	2.43e-06
DEP	309	2	116415817	117822516	2731	120	4.82e-06	0.355955
vitD	309	2	116415817	117822516	2731	120	3.94e-05	0.11231
DEP	310	2	117822517	118663653	1767	104	1.94e-06	0.422099
vitD	310	2	117822517	118663653	1767	104	8.66e-05	0.0042178
DEP	311	2	118663654	119635489	2139	179	3.74e-06	0.399772
vitD	311	2	118663654	119635489	2139	179	0.00019413	7.71e-06
vitD	312	2	119635490	121073752	2716	216	9.26e-05	0.0200312
DEP	313	2	121073753	122026817	1956	237	8.71e-05	8.94e-05
vitD	313	2	121073753	122026817	1956	237	0.00026228	2.28e-07
DEP	314	2	122026818	123219243	2081	128	2.68e-06	0.411062
vitD	314	2	122026818	123219243	2081	128	2.8e-05	0.195366
DEP	315	2	123219244	123929872	1801	98	1.45e-05	0.146318
vitD	315	2	123219244	123929872	1801	98	3.83e-05	0.0977882
DEP	316	2	123929873	124730991	1800	96	1.24e-05	0.173342
DEP	317	2	124730992	125741528	2152	182	0.00012512	6.15e-09
vitD	317	2	124730992	125741528	2152	182	7.9e-05	0.0281333
DEP	318	2	125741529	126754027	2285	92	5.23e-05	0.00029569
vitD	318	2	125741529	126754027	2285	92	1.82e-05	0.248561
DEP	319	2	126754028	127895644	2709	169	5.9e-05	0.00116551
vitD	319	2	126754028	127895644	2709	169	8.48e-05	0.0175861
DEP	320	2	127895645	129486897	3483	231	9.57e-05	2.27e-05
vitD	320	2	127895645	129486897	3483	231	0.0002216	5.32e-06
DEP	321	2	129486898	130485398	2292	163	2.53e-05	0.0775134
vitD	321	2	129486898	130485398	2292	163	5.74e-05	0.0675512
vitD	322	2	130485399	131760638	1098	102	3.25e-05	0.137102
DEP	323	2	131760639	132598285	1157	60	1.32e-05	0.110567
DEP	325	2	133352951	134359059	1870	220	3.07e-05	0.0692544
vitD	325	2	133352951	134359059	1870	220	6.73e-05	0.0654755
DEP	326	2	134359060	135160197	1814	206	6.73e-05	0.00082215
vitD	326	2	134359060	135160197	1814	206	0.00021487	3.88e-06
DEP	327	2	135160198	137061003	2193	138	6.9e-05	0.00011442
vitD	327	2	135160198	137061003	2193	138	6.87e-05	0.0287857
DEP	328	2	137061004	138073791	2680	154	3.81e-05	0.0160405
DEP	329	2	138073792	139505819	2644	164	7.57e-05	7.11e-05
vitD	329	2	138073792	139505819	2644	164	4.95e-05	0.0968976
DEP	330	2	139505820	140934531	3579	181	8.02e-05	5.51e-05
vitD	330	2	139505820	140934531	3579	181	5.08e-05	0.101671
DEP	331	2	140934532	141802664	2655	160	4.98e-05	0.00392694
vitD	331	2	140934532	141802664	2655	160	7.61e-05	0.0252972
DEP	332	2	141802665	142494980	2296	135	0.00010232	5.56e-08
vitD	332	2	141802665	142494980	2296	135	7e-05	0.0255636
DEP	333	2	142494981	143259780	1860	160	0.00013387	1.92e-10
vitD	333	2	142494981	143259780	1860	160	0.00026373	2.54e-09
DEP	334	2	143259781	144503688	2068	168	7.81e-05	4.85e-05
vitD	334	2	143259781	144503688	2068	168	0.00015476	0.00014089
DEP	335	2	144503689	145977920	1628	192	0.00018289	2.97e-14
vitD	335	2	144503689	145977920	1628	192	0.00025918	3.29e-08
DEP	336	2	145977921	147252196	1832	151	9.59e-05	7.8e-07
vitD	336	2	145977921	147252196	1832	151	5.43e-05	0.0711512
DEP	337	2	147252197	149568875	3252	175	0.00013741	3.05e-10
vitD	337	2	147252197	149568875	3252	175	0.00018886	1.03e-05
DEP	338	2	149568876	151428988	3071	249	5.01e-05	0.0133713
vitD	338	2	149568876	151428988	3071	249	0.00025175	8.64e-07
DEP	339	2	151428989	152497375	2335	167	4.52e-05	0.00797434
vitD	339	2	151428989	152497375	2335	167	0.00013089	0.0008506
DEP	340	2	152497376	153999309	2946	186	8.98e-05	1.22e-05
vitD	340	2	152497376	153999309	2946	186	0.00012427	0.00209401
DEP	341	2	153999310	155207969	2699	179	0.00011418	6.08e-08
vitD	341	2	153999310	155207969	2699	179	4.53e-05	0.125889
DEP	342	2	155207970	156130947	1861	166	9.95e-05	9.33e-07
vitD	342	2	155207970	156130947	1861	166	0.00011505	0.00255673
DEP	343	2	156130948	157556096	2333	169	0.00013039	1.05e-09
vitD	343	2	156130948	157556096	2333	169	9.1e-05	0.0123135
DEP	344	2	157556097	159040979	1962	198	0.00015173	7.38e-11
vitD	344	2	157556097	159040979	1962	198	8.15e-05	0.0291259
DEP	345	2	159040980	160200379	2949	192	5.26e-05	0.00430526
vitD	345	2	159040980	160200379	2949	192	2.19e-05	0.286099
DEP	346	2	160200380	161432089	2695	142	7.97e-05	1.17e-05
vitD	346	2	160200380	161432089	2695	142	0.00011184	0.00178613
DEP	347	2	161432090	163607635	3058	167	0.00014558	2.66e-11
vitD	347	2	161432090	163607635	3058	167	8.98e-05	0.0127272
DEP	348	2	163607636	164702312	1802	156	7.67e-05	4.04e-05
vitD	348	2	163607636	164702312	1802	156	3.23e-05	0.18597
DEP	349	2	164702313	165917788	1883	163	8.79e-05	7.43e-06
vitD	349	2	164702313	165917788	1883	163	2.72e-06	0.456392
DEP	350	2	165917789	167488576	3006	195	3.87e-05	0.0274177
DEP	351	2	167488577	168437445	1811	84	1.48e-05	0.122528
DEP	352	2	168437446	169224445	1741	186	3.62e-05	0.0304288
vitD	352	2	168437446	169224445	1741	186	2.11e-05	0.290573
DEP	353	2	169224446	170155561	1886	218	7.46e-05	0.0004198
vitD	353	2	169224446	170155561	1886	218	8.09e-05	0.0357943
DEP	355	2	170865766	171566482	1774	218	1.71e-06	0.444905
DEP	356	2	171566483	172501315	1743	133	1.66e-05	0.143297
vitD	356	2	171566483	172501315	1743	133	5.63e-05	0.0540552
DEP	357	2	172501316	173287857	1642	158	2.23e-06	0.430887
vitD	357	2	172501316	173287857	1642	158	0.00012556	0.00099661
DEP	358	2	173287858	174118389	2023	165	5.67e-05	0.0015721
vitD	358	2	173287858	174118389	2023	165	6.94e-05	0.0380982
DEP	359	2	174118390	174927563	1692	231	0.00014742	1.08e-09
vitD	359	2	174118390	174927563	1692	231	0.00022254	5.12e-06
DEP	360	2	174927564	176734750	3131	213	0.00011698	2.4e-07
vitD	360	2	174927564	176734750	3131	213	0.00018235	6.58e-05
DEP	361	2	176734751	178149981	2736	262	6.36e-05	0.00359621
vitD	361	2	176734751	178149981	2736	262	0.00020907	3.53e-05
DEP	362	2	178149982	179224870	2419	115	4.57e-05	0.0024918
vitD	362	2	178149982	179224870	2419	115	3.39e-05	0.14044
DEP	363	2	179224871	180336045	2002	193	3.67e-05	0.0317025
vitD	363	2	179224871	180336045	2002	193	0.00014306	0.00067243
DEP	364	2	180336046	181309939	2412	201	6.26e-05	0.00163872
DEP	365	2	181309940	182307877	2178	153	1.46e-05	0.190348
vitD	365	2	181309940	182307877	2178	153	6.38e-06	0.415723
DEP	366	2	182307878	183352290	1881	147	4.57e-05	0.00509226
DEP	367	2	183352291	184148655	1837	126	4.44e-05	0.00426955
vitD	367	2	183352291	184148655	1837	126	5.22e-05	0.0621272
DEP	368	2	184148656	184866232	1543	115	3.17e-05	0.022306
vitD	368	2	184148656	184866232	1543	115	9.89e-05	0.00229255
DEP	369	2	184866233	186244920	2438	129	7.54e-05	2.08e-05
vitD	369	2	184866233	186244920	2438	129	0.00011003	0.00142783
DEP	370	2	186244921	187498047	2078	68	2.9e-05	0.010608
vitD	370	2	186244921	187498047	2078	68	7.44e-06	0.359196
vitD	371	2	187498048	188895310	2410	128	1.67e-05	0.295639
DEP	373	2	189882703	191051954	2025	106	3.49e-05	0.0119271
vitD	373	2	189882703	191051954	2025	106	9.83e-06	0.356554
DEP	374	2	191051955	193033982	3076	238	7.41e-05	0.00059547
vitD	374	2	191051955	193033982	3076	238	0.00022696	4.49e-06
DEP	375	2	193033983	195300250	2138	140	8.02e-05	1.03e-05
vitD	375	2	193033983	195300250	2138	140	2.28e-05	0.248202
DEP	376	2	195300251	196446299	2408	120	4.91e-05	0.00190691
DEP	377	2	196446300	198140350	2881	155	3.57e-05	0.0231565
vitD	377	2	196446300	198140350	2881	155	3.37e-05	0.175105
DEP	378	2	198140351	199654969	1722	129	5.05e-05	0.00163617
vitD	378	2	198140351	199654969	1722	129	9.37e-05	0.00488784
DEP	379	2	199654970	201324132	2259	173	4.59e-05	0.00861629
vitD	379	2	199654970	201324132	2259	173	6.05e-05	0.0632477
DEP	380	2	201324133	202504862	1957	149	4.49e-06	0.375271
vitD	380	2	201324133	202504862	1957	149	7.37e-05	0.0250382
DEP	381	2	202504863	203639686	1645	162	4.55e-05	0.00783826
vitD	381	2	202504863	203639686	1645	162	6.29e-05	0.0515507
DEP	382	2	203639687	205038119	2120	140	2.56e-05	0.0662287
vitD	382	2	203639687	205038119	2120	140	9.84e-05	0.00445598
DEP	383	2	205038120	206821199	2999	317	0.00020012	2.16e-12
vitD	383	2	205038120	206821199	2999	317	4.33e-05	0.200703
DEP	384	2	206821200	207726594	1804	163	4.9e-05	0.00454636
vitD	384	2	206821200	207726594	1804	163	2.2e-05	0.270097
DEP	385	2	207726595	208674588	1705	183	9.43e-05	5.39e-06
vitD	385	2	207726595	208674588	1705	183	0.00010405	0.00709213
DEP	386	2	208674589	209940230	2133	169	9.52e-05	2.26e-06
vitD	386	2	208674589	209940230	2133	169	1.62e-05	0.323909
DEP	387	2	209940231	210842457	1907	79	3.19e-05	0.00850737
vitD	387	2	209940231	210842457	1907	79	1.3e-05	0.294971
DEP	388	2	210842458	212520453	3091	227	0.0001222	1.5e-07
vitD	388	2	210842458	212520453	3091	227	0.00024051	9.76e-07
DEP	389	2	212520454	213194362	1963	169	9.78e-05	1.28e-06
vitD	389	2	212520454	213194362	1963	169	5.85e-05	0.0675366
DEP	390	2	213194363	214044566	1886	192	6.29e-05	0.00124224
vitD	390	2	213194363	214044566	1886	192	0.0002261	7.82e-07
DEP	391	2	214044567	215002484	2054	99	7.96e-05	1.02e-06
vitD	391	2	214044567	215002484	2054	99	2.04e-05	0.234047
DEP	392	2	215002485	215899570	1782	151	8.3e-05	1.2e-05
vitD	392	2	215002485	215899570	1782	151	0.0001088	0.00282021
DEP	393	2	215899571	217566011	3301	307	0.00010782	2.51e-05
vitD	393	2	215899571	217566011	3301	307	0.00022293	3.94e-05
DEP	394	2	217566012	218396258	2025	194	3.43e-05	0.0399466
vitD	394	2	217566012	218396258	2025	194	7.28e-05	0.042749
DEP	395	2	218396259	219678783	2011	178	3.96e-05	0.0194232
vitD	395	2	218396259	219678783	2011	178	0.00021276	1.37e-06
DEP	396	2	219678784	220771552	1580	173	6.72e-05	0.00041968
vitD	396	2	219678784	220771552	1580	173	0.00018047	1.98e-05
DEP	398	2	221445192	222327713	1690	198	5.5e-05	0.00399214
vitD	398	2	221445192	222327713	1690	198	0.00018977	2.33e-05
DEP	399	2	222327714	223353965	1731	203	9.25e-05	1.35e-05
vitD	399	2	222327714	223353965	1731	203	6.01e-05	0.0794135
DEP	400	2	223353966	224123079	1891	139	4.16e-05	0.00819462
vitD	400	2	223353966	224123079	1891	139	5.09e-05	0.0752529
DEP	401	2	224123080	224938731	1659	166	7.1e-05	0.00016665
vitD	401	2	224123080	224938731	1659	166	2e-05	0.288479
DEP	402	2	224938732	226242842	2942	171	4.25e-05	0.0116677
vitD	402	2	224938732	226242842	2942	171	0.00010362	0.00590052
DEP	403	2	226242843	227557841	2176	153	5.2e-05	0.00266317
vitD	403	2	226242843	227557841	2176	153	4.28e-06	0.438098
DEP	404	2	227557842	228812485	3228	224	7.58e-05	0.00036163
vitD	404	2	227557842	228812485	3228	224	0.00024314	6.76e-07
DEP	405	2	228812486	229764918	1862	138	6.51e-05	0.00017331
vitD	405	2	228812486	229764918	1862	138	8.27e-05	0.0122907
DEP	406	2	229764919	230541092	1939	196	8.53e-05	4.25e-05
vitD	406	2	229764919	230541092	1939	196	0.00010693	0.00732244
DEP	407	2	230541093	231847386	2958	255	3.38e-05	0.064874
vitD	407	2	230541093	231847386	2958	255	0.00025136	1.13e-06
DEP	408	2	231847387	233352722	2923	222	5.17e-05	0.00800822
vitD	408	2	231847387	233352722	2923	222	0.00025007	3.41e-07
DEP	409	2	233352723	234115092	1661	189	6.23e-05	0.00135303
vitD	409	2	233352723	234115092	1661	189	9.14e-05	0.0159192
DEP	410	2	234115093	234945577	1853	214	3.84e-05	0.0337713
vitD	410	2	234115093	234945577	1853	214	0.00076369	5.27e-36
DEP	411	2	234945578	235625789	2197	257	0.00013117	1.34e-07
vitD	411	2	234945578	235625789	2197	257	0.00020863	3.25e-05
vitD	412	2	235625790	236276287	1922	246	0.00010607	0.0141069
DEP	413	2	236276288	237194297	1715	189	5.09e-05	0.00563052
vitD	413	2	236276288	237194297	1715	189	0.00014775	0.00045149
DEP	414	2	237194298	238185482	1959	191	3.1e-06	0.416755
DEP	415	2	238185483	238814630	1676	186	5.09e-05	0.00565457
DEP	417	2	239634351	240325600	1622	226	6.57e-05	0.00153487
vitD	417	2	239634351	240325600	1622	226	6.93e-06	0.425556
DEP	418	2	240325601	241113279	2261	262	0.00017269	5.54e-11
vitD	418	2	240325601	241113279	2261	262	9.78e-05	0.0239039
DEP	419	2	241113280	241910366	2347	219	7.73e-05	0.00026817
vitD	419	2	241113280	241910366	2347	219	0.00013315	0.00223332
DEP	420	2	241910367	243188366	1362	134	1.06e-05	0.23985
vitD	420	2	241910367	243188366	1362	134	0.00010433	0.00254979
DEP	421	3	60197	795746	1669	226	5.29e-05	0.00765927
vitD	421	3	60197	795746	1669	226	6.51e-05	0.0743592
DEP	422	3	795747	1440048	1829	248	3.18e-05	0.0730147
DEP	423	3	1440049	2140011	2690	256	9.83e-05	3.65e-05
vitD	423	3	1440049	2140011	2690	256	2.11e-05	0.317979
DEP	424	3	2140012	3128152	3018	352	0.00012586	4.46e-06
vitD	424	3	2140012	3128152	3018	352	0.00019811	0.00042159
DEP	425	3	3128153	4109393	3083	305	5.97e-05	0.00889855
vitD	425	3	3128153	4109393	3083	305	6.28e-05	0.112344
DEP	426	3	4109394	4835083	1788	258	4.4e-05	0.0272538
vitD	426	3	4109394	4835083	1788	258	0.00011687	0.0094575
DEP	427	3	4835084	5496182	1608	291	0.00012512	1.32e-06
vitD	427	3	4835084	5496182	1608	291	0.00017429	0.0006405
DEP	428	3	5496183	6421145	3005	290	3.25e-05	0.0872152
vitD	428	3	5496183	6421145	3005	290	0.00018531	0.00032294
DEP	429	3	6421146	7529554	2759	276	4.3e-05	0.0355089
vitD	429	3	6421146	7529554	2759	276	5.91e-05	0.114921
DEP	430	3	7529555	8664892	3420	288	5.27e-05	0.0146033
vitD	430	3	7529555	8664892	3420	288	0.00010289	0.0233691
DEP	431	3	8664893	9970731	2847	334	3.41e-05	0.0802355
DEP	432	3	9970732	11226367	3009	309	9.97e-05	7.9e-05
vitD	432	3	9970732	11226367	3009	309	0.0001654	0.00136805
DEP	433	3	11226368	11997658	1723	206	6.04e-05	0.00232125
vitD	433	3	11226368	11997658	1723	206	0.00010999	0.00709844
DEP	434	3	11997659	12859209	1788	136	6.55e-05	0.00015649
vitD	434	3	11997659	12859209	1788	136	7.87e-05	0.0152438
DEP	435	3	12859210	14312007	3479	315	4.17e-05	0.0473671
vitD	435	3	12859210	14312007	3479	315	4.16e-05	0.209015
DEP	436	3	14312008	15150876	1979	248	0.00017271	1.64e-11
vitD	436	3	14312008	15150876	1979	248	0.00012791	0.00465806
DEP	437	3	15150877	16084005	1696	158	8.61e-06	0.285182
vitD	437	3	15150877	16084005	1696	158	4.3e-05	0.123097
DEP	438	3	16084006	17182494	2756	249	0.00017629	5.58e-12
vitD	438	3	16084006	17182494	2756	249	0.00013872	0.00258645
DEP	439	3	17182495	19030988	3191	166	6.86e-05	0.00024511
vitD	439	3	17182495	19030988	3191	166	0.00011012	0.00352092
DEP	440	3	19030989	20754842	3374	217	8.43e-05	9.43e-05
vitD	440	3	19030989	20754842	3374	217	0.00015516	0.00051616
DEP	441	3	20754843	21790867	3022	263	7.8e-05	0.00057069
vitD	441	3	20754843	21790867	3022	263	6.36e-05	0.0936556
DEP	442	3	21790868	22648001	2952	252	0.00015636	7.66e-10
vitD	442	3	21790868	22648001	2952	252	4.83e-05	0.150012
DEP	443	3	22648002	23426044	1799	129	2.29e-05	0.0728329
DEP	444	3	23426045	24270189	1757	180	7.5e-05	0.00014117
vitD	444	3	23426045	24270189	1757	180	0.00018504	1.79e-05
DEP	445	3	24270190	25516193	3373	296	0.00013557	2.14e-07
vitD	445	3	24270190	25516193	3373	296	0.00016313	0.0013047
DEP	446	3	25516194	26905340	2600	209	4.9e-05	0.0107704
vitD	446	3	25516194	26905340	2600	209	6.38e-05	0.0703146
DEP	447	3	26905341	27614908	1753	97	4e-07	0.465173
DEP	448	3	27614909	28649810	1832	174	9.62e-06	0.286893
vitD	448	3	27614909	28649810	1832	174	4.19e-05	0.139952
DEP	449	3	28649811	29877022	3418	290	0.00014054	6.81e-08
vitD	449	3	28649811	29877022	3418	290	0.00012728	0.00785082
DEP	450	3	29877023	31269697	3366	278	0.00013489	8.93e-08
vitD	450	3	29877023	31269697	3366	278	3.68e-05	0.22186
DEP	451	3	31269698	32378805	2387	257	7.37e-05	0.00097849
vitD	451	3	31269698	32378805	2387	257	0.00010954	0.0133306
DEP	452	3	32378806	33020868	1539	148	2.64e-05	0.0633933
vitD	452	3	32378806	33020868	1539	148	0.00013291	0.00042278
DEP	453	3	33020869	33991869	1826	145	1.85e-05	0.131777
vitD	453	3	33020869	33991869	1826	145	9.84e-05	0.00500931
DEP	454	3	33991870	35009559	2130	159	5.86e-05	0.0010536
vitD	454	3	33991870	35009559	2130	159	3.21e-06	0.450655
DEP	455	3	35009560	35913033	1723	154	4.92e-05	0.00401753
vitD	455	3	35009560	35913033	1723	154	0.00013606	0.00040177
DEP	456	3	35913034	36840136	2232	176	0.00010066	9.36e-07
vitD	456	3	35913034	36840136	2232	176	8.12e-05	0.0232775
DEP	457	3	36840137	38729767	3049	242	0.0001193	4.65e-07
vitD	457	3	36840137	38729767	3049	242	0.00014219	0.00186032
DEP	458	3	38729768	39605996	2079	131	4.77e-05	0.00260631
vitD	458	3	38729768	39605996	2079	131	4.13e-05	0.111766
DEP	459	3	39605997	40897627	1940	123	5.32e-05	0.00088074
vitD	459	3	39605997	40897627	1940	123	3.24e-05	0.158152
DEP	460	3	40897628	42301657	2612	154	2.67e-05	0.0634186
vitD	460	3	40897628	42301657	2612	154	1.1e-05	0.368094
DEP	461	3	42301658	44141693	3099	250	0.00018846	6.48e-13
vitD	461	3	42301658	44141693	3099	250	9.45e-05	0.0250662
DEP	462	3	44141694	45844191	3125	226	0.00014968	5.41e-10
vitD	462	3	44141694	45844191	3125	226	6.99e-05	0.0606287
DEP	463	3	45844192	47588461	2955	165	7.97e-05	3.55e-05
vitD	463	3	45844192	47588461	2955	165	0.00017288	2.77e-05
DEP	464	3	47588462	50387742	2160	95	0.00011	3.07e-10
vitD	464	3	47588462	50387742	2160	95	0.0003248	3.15e-16
DEP	465	3	50387743	51953968	1451	59	5.96e-05	4.42e-06
vitD	465	3	50387743	51953968	1451	59	7.98e-05	0.00115562
DEP	466	3	51953969	54074844	2965	227	0.0001805	6.3e-13
vitD	466	3	51953969	54074844	2965	227	0.00035831	1.05e-11
DEP	467	3	54074845	54892586	1760	236	0.00018932	1.54e-13
vitD	467	3	54074845	54892586	1760	236	0.00011629	0.00747887
DEP	468	3	54892587	55616625	1732	238	3.83e-05	0.0389504
vitD	468	3	54892587	55616625	1732	238	0.00013765	0.00233634
DEP	469	3	55616626	56954878	2985	193	5.03e-05	0.00642944
vitD	469	3	55616626	56954878	2985	193	5.01e-05	0.111484
vitD	470	3	56954879	58557718	3178	167	9.71e-05	0.00823787
DEP	471	3	58557719	59998583	3070	278	0.0001147	3.47e-06
vitD	471	3	58557719	59998583	3070	278	0.0001648	0.00089557
DEP	472	3	59998584	60571139	1997	247	8.14e-05	0.00027569
vitD	472	3	59998584	60571139	1997	247	0.00014977	0.00133165
DEP	473	3	60571140	61277587	1818	207	6.18e-05	0.0019881
vitD	473	3	60571140	61277587	1818	207	0.00015456	0.00042699
DEP	474	3	61277588	62609818	2744	322	0.00024411	2.05e-16
vitD	474	3	61277588	62609818	2744	322	0.00023096	3.23e-05
DEP	475	3	62609819	63670803	3011	255	7.49e-05	0.00087003
vitD	475	3	62609819	63670803	3011	255	5.8e-05	0.109828
DEP	476	3	63670804	64662373	1834	242	0.00010194	1.17e-05
vitD	476	3	63670804	64662373	1834	242	8.57e-05	0.035138
DEP	477	3	64662374	65326751	1918	217	4.9e-05	0.0115077
DEP	478	3	65326752	66702084	2592	282	0.00016763	4.32e-10
vitD	478	3	65326752	66702084	2592	282	0.00013642	0.00459952
DEP	479	3	66702085	67454740	2004	169	4.06e-05	0.0141491
vitD	479	3	66702085	67454740	2004	169	0.00011184	0.00337769
DEP	480	3	67454741	68319770	1755	161	8.36e-05	1.39e-05
vitD	480	3	67454741	68319770	1755	161	4.19e-05	0.131338
DEP	481	3	68319771	69784969	3329	245	9.51e-05	3.48e-05
vitD	481	3	68319771	69784969	3329	245	3.2e-05	0.238173
DEP	482	3	69784970	71223281	2182	232	8.75e-05	7.65e-05
vitD	482	3	69784970	71223281	2182	232	0.00016409	0.00039713
DEP	483	3	71223282	72334704	2415	318	0.00024404	2.52e-16
vitD	483	3	71223282	72334704	2415	318	0.00013857	0.00606285
DEP	484	3	72334705	73606612	2450	284	7.29e-05	0.00198621
vitD	484	3	72334705	73606612	2450	284	0.00023077	1.36e-05
DEP	485	3	73606613	74383137	1890	197	9.22e-05	1.25e-05
vitD	485	3	73606613	74383137	1890	197	1.89e-06	0.468313
DEP	486	3	74383138	75374967	1665	113	2.72e-05	0.0358343
DEP	487	3	75374968	76157470	545	52	1.38e-05	0.090395
vitD	487	3	75374968	76157470	545	52	3.72e-06	0.405387
DEP	488	3	76157471	77507832	2980	217	0.00018574	8.29e-14
vitD	488	3	76157471	77507832	2980	217	7.15e-05	0.0540632
DEP	489	3	77507833	79023360	2644	184	8.01e-05	6.31e-05
vitD	489	3	77507833	79023360	2644	184	0.00017541	4.54e-05
DEP	490	3	79023361	80385708	2194	114	1.54e-05	0.141005
vitD	490	3	79023361	80385708	2194	114	3.38e-07	0.47808
DEP	491	3	80385709	81431496	2085	82	6.91e-05	3.28e-06
DEP	492	3	81431497	82532742	1623	98	4.6e-05	0.00127015
vitD	492	3	81431497	82532742	1623	98	4.7e-05	0.0594051
DEP	493	3	82532743	83529394	1833	82	2.37e-05	0.0359221
vitD	493	3	82532743	83529394	1833	82	9.26e-05	0.00111232
DEP	494	3	83529395	84698480	2516	99	2.21e-05	0.0559298
vitD	494	3	83529395	84698480	2516	99	7.82e-05	0.00709875
DEP	495	3	84698481	85807679	2419	100	1.98e-05	0.076977
vitD	495	3	84698481	85807679	2419	100	0.00032249	1.22e-15
DEP	496	3	85807680	86660979	1540	86	2.94e-05	0.0178246
vitD	496	3	85807680	86660979	1540	86	0.00019772	8.23e-09
DEP	497	3	86660980	87411258	1561	68	1.96e-05	0.0504617
vitD	497	3	86660980	87411258	1561	68	7.43e-05	0.00327438
DEP	498	3	87411259	88375763	1842	84	4.81e-05	0.00042085
vitD	498	3	87411259	88375763	1842	84	1.83e-05	0.237777
DEP	499	3	88375764	89612939	2389	114	3.48e-06	0.381816
vitD	499	3	88375764	89612939	2389	114	0.00014588	3.19e-05
DEP	500	3	89612940	94250144	1634	86	3.36e-05	0.00938724
vitD	500	3	89612940	94250144	1634	86	3.73e-05	0.0900455
DEP	501	3	94250145	95088587	1603	70	2.98e-06	0.373887
vitD	501	3	94250145	95088587	1603	70	3.81e-05	0.06759
DEP	503	3	96055533	97351955	1481	88	4.19e-05	0.00175896
DEP	504	3	97351956	98212868	2056	105	1.56e-05	0.134393
vitD	504	3	97351956	98212868	2056	105	1.05e-06	0.467723
DEP	505	3	98212869	99045104	1878	115	5.21e-05	0.00070526
vitD	505	3	98212869	99045104	1878	115	4.3e-05	0.0899663
vitD	506	3	99045105	100552522	2373	147	0.00011122	0.002121
DEP	507	3	100552523	101906989	2565	152	0.00012608	8.42e-10
vitD	507	3	100552523	101906989	2565	152	5.47e-05	0.0703755
DEP	508	3	101906990	103450271	3254	123	4.7e-05	0.00249726
vitD	508	3	101906990	103450271	3254	123	2.35e-05	0.227425
DEP	509	3	103450272	104116563	1870	113	5.93e-05	0.00019535
DEP	510	3	104116564	104878977	1958	114	3.64e-05	0.0100112
vitD	510	3	104116564	104878977	1958	114	3.51e-05	0.132029
DEP	511	3	104878978	106174685	2889	191	8.33e-05	5.42e-05
vitD	511	3	104878978	106174685	2889	191	8.01e-05	0.0289687
DEP	512	3	106174686	107736519	2775	227	0.00012014	2.32e-07
vitD	512	3	106174686	107736519	2775	227	3.22e-06	0.458589
DEP	513	3	107736520	108638900	1799	127	3.49e-05	0.0160112
vitD	513	3	107736520	108638900	1799	127	5.62e-05	0.0506873
DEP	514	3	108638901	109519606	1629	95	2.7e-06	0.409844
vitD	514	3	108638901	109519606	1629	95	1.77e-05	0.257862
DEP	515	3	109519607	110935508	2473	110	0.00010174	1.07e-08
vitD	515	3	109519607	110935508	2473	110	4.41e-05	0.0810198
DEP	516	3	110935509	111693782	1867	133	3.05e-05	0.0311802
DEP	517	3	111693783	112408513	1755	133	4.94e-05	0.00246519
DEP	518	3	112408514	113657665	2774	196	3.98e-05	0.0234451
vitD	518	3	112408514	113657665	2774	196	7.97e-05	0.0310424
DEP	519	3	113657666	115649909	3026	262	0.00022596	1.93e-16
vitD	519	3	113657666	115649909	3026	262	0.000392	3.12e-12
DEP	520	3	115649910	116498570	1777	142	0.00010513	6.07e-08
vitD	520	3	115649910	116498570	1777	142	2.68e-05	0.21598
DEP	521	3	116498571	117241644	1789	191	2.42e-05	0.102643
vitD	521	3	116498571	117241644	1789	191	0.00020304	5.84e-06
DEP	522	3	117241645	118086929	1899	138	7.28e-05	4.51e-05
vitD	522	3	117241645	118086929	1899	138	3.5e-05	0.154298
DEP	523	3	118086930	118903053	1751	130	5.73e-05	0.00056066
vitD	523	3	118086930	118903053	1751	130	4.03e-05	0.116166
DEP	524	3	118903054	119759983	1778	136	1.39e-05	0.182766
vitD	524	3	118903054	119759983	1778	136	0.00014822	7.32e-05
DEP	525	3	119759984	120574477	1703	138	5.64e-05	0.00071022
vitD	525	3	119759984	120574477	1703	138	5.8e-06	0.417749
DEP	526	3	120574478	121362442	1486	51	1.85e-05	0.0382108
vitD	527	3	121362443	122340832	1971	116	0.00014271	4.79e-05
DEP	528	3	122340833	123518507	2104	185	3.31e-05	0.0418785
vitD	528	3	122340833	123518507	2104	185	4.85e-05	0.114059
DEP	529	3	123518508	124823006	2775	217	3.23e-05	0.056004
vitD	529	3	123518508	124823006	2775	217	7.07e-05	0.0556488
DEP	530	3	124823007	125475722	1605	123	1.61e-06	0.432672
vitD	530	3	124823007	125475722	1605	123	0.00019094	5.27e-07
vitD	531	3	125475723	125992650	1609	91	1.83e-05	0.246242
DEP	532	3	125992651	127495173	3409	258	9.2e-05	8.42e-05
vitD	532	3	125992651	127495173	3409	258	0.00029317	3.56e-08
DEP	533	3	127495174	129091975	2614	170	2.23e-05	0.108183
vitD	533	3	127495174	129091975	2614	170	8.1e-06	0.402499
DEP	534	3	129091976	130242360	1766	119	2.66e-05	0.0453374
DEP	535	3	130242361	131373470	1751	124	4.68e-05	0.00242453
DEP	536	3	131373471	132124018	2243	131	4.89e-05	0.0023574
vitD	536	3	131373471	132124018	2243	131	0.00011763	0.0008412
DEP	537	3	132124019	132925967	1713	117	2.63e-05	0.0452883
vitD	537	3	132124019	132925967	1713	117	7.04e-05	0.0187996
DEP	538	3	132925968	133718493	1701	203	6.55e-05	0.00110228
vitD	538	3	132925968	133718493	1701	203	8.84e-05	0.0218186
DEP	539	3	133718494	135288394	3043	251	0.00010069	1.35e-05
vitD	539	3	133718494	135288394	3043	251	2.67e-05	0.275921
DEP	540	3	135288395	137372141	2704	152	4.61e-05	0.00603711
vitD	540	3	135288395	137372141	2704	152	0.00013235	0.00050004
DEP	541	3	137372142	138693846	1803	133	5.18e-05	0.00158501
vitD	541	3	137372142	138693846	1803	133	6.83e-05	0.0274115
DEP	542	3	138693847	139831267	2176	196	6.86e-06	0.339902
vitD	542	3	138693847	139831267	2176	196	7.36e-05	0.0418269
DEP	543	3	139831268	141034637	2283	218	1.98e-05	0.161576
vitD	543	3	139831268	141034637	2283	218	7.75e-05	0.0416864
DEP	544	3	141034638	141898978	1793	172	1.59e-05	0.184895
vitD	544	3	141034638	141898978	1793	172	0.00018687	1.09e-05
DEP	545	3	141898979	142976707	1809	154	5.42e-05	0.0017315
vitD	545	3	141898979	142976707	1809	154	3.92e-05	0.140892
DEP	546	3	142976708	144408821	3017	236	0.00010209	9.54e-06
vitD	546	3	142976708	144408821	3017	236	0.00016204	0.00048641
DEP	547	3	144408822	145211907	1780	93	2.97e-05	0.0181174
vitD	547	3	144408822	145211907	1780	93	0.00017158	4.38e-07
DEP	548	3	145211908	145903838	1908	122	1.77e-05	0.118384
DEP	549	3	145903839	147358243	3264	203	6.01e-05	0.00188288
vitD	549	3	145903839	147358243	3264	203	0.00014918	0.00055957
DEP	550	3	147358244	148638308	2681	221	8.31e-05	0.00012371
vitD	550	3	147358244	148638308	2681	221	0.00015647	0.00051034
DEP	551	3	148638309	149998411	3095	262	0.00013626	6.01e-08
vitD	551	3	148638309	149998411	3095	262	0.00021647	2.07e-05
DEP	552	3	149998412	151131307	2097	223	9.71e-05	1.15e-05
vitD	552	3	149998412	151131307	2097	223	8.06e-05	0.037843
DEP	553	3	151131308	151904021	1668	139	3.8e-05	0.0126356
vitD	553	3	151131308	151904021	1668	139	3.96e-05	0.127289
DEP	554	3	151904022	153406718	2991	212	9.3e-05	2.38e-05
vitD	554	3	151904022	153406718	2991	212	0.00015385	0.00050052
DEP	555	3	153406719	155046423	3207	178	2.27e-05	0.110687
vitD	555	3	153406719	155046423	3207	178	0.00010093	0.00784171
DEP	556	3	155046424	155928190	1731	106	7.64e-06	0.279748
DEP	557	3	155928191	156795410	1740	133	3.78e-05	0.0130547
vitD	557	3	155928191	156795410	1740	133	8.25e-06	0.388696
DEP	558	3	156795411	157633700	1755	112	6.73e-05	3.42e-05
vitD	558	3	156795411	157633700	1755	112	0.0001217	0.00028803
DEP	559	3	157633701	158460058	1715	60	4.77e-05	0.00010762
vitD	559	3	157633701	158460058	1715	60	9.61e-06	0.317275
DEP	560	3	158460059	159478751	1608	150	6.83e-05	0.00014724
vitD	560	3	158460059	159478751	1608	150	0.00014365	0.00019036
DEP	561	3	159478752	160584961	1858	121	1.66e-05	0.13787
vitD	561	3	159478752	160584961	1858	121	3.49e-05	0.139998
DEP	562	3	160584962	161628883	2311	96	5.4e-05	0.00025151
vitD	562	3	160584962	161628883	2311	96	4.28e-05	0.0742449
DEP	563	3	161628884	162622604	3012	113	3.82e-05	0.00754616
vitD	565	3	163250113	164037360	1933	64	2.61e-06	0.432538
vitD	566	3	164037361	165054911	1765	101	3.33e-07	0.476785
DEP	567	3	165054912	165936511	2083	94	3.2e-05	0.0135713
vitD	567	3	165054912	165936511	2083	94	9.27e-06	0.355429
DEP	568	3	165936512	167118893	2968	102	1.45e-06	0.436319
vitD	568	3	165936512	167118893	2968	102	3.67e-06	0.432295
DEP	569	3	167118894	168972662	3140	207	0.0002222	2.02e-18
vitD	569	3	167118894	168972662	3140	207	0.00014938	0.00060719
DEP	570	3	168972663	170174578	2088	190	4.12e-05	0.0184301
vitD	570	3	168972663	170174578	2088	190	7e-05	0.0469504
DEP	571	3	170174579	171134849	1734	188	1.59e-05	0.184994
DEP	572	3	171134850	172004760	1676	170	7.02e-05	0.00022733
vitD	572	3	171134850	172004760	1676	170	0.00010403	0.00572332
DEP	573	3	172004761	173415591	2735	254	0.00014337	1.23e-08
vitD	573	3	172004761	173415591	2735	254	0.00010161	0.0187929
DEP	574	3	173415592	174684707	2646	220	7.66e-05	0.00032428
vitD	574	3	173415592	174684707	2646	220	0.00014847	0.00085692
DEP	575	3	174684708	175671424	2326	197	9.33e-05	1.06e-05
vitD	575	3	174684708	175671424	2326	197	3.16e-06	0.456133
DEP	576	3	175671425	176931163	2805	178	5.34e-05	0.00318016
vitD	576	3	175671425	176931163	2805	178	4.9e-05	0.107525
DEP	577	3	176931164	178110322	2202	231	0.00010722	2.84e-06
vitD	577	3	176931164	178110322	2202	231	0.0001387	0.0019369
DEP	578	3	178110323	179372165	2375	174	5.8e-05	0.00151959
vitD	578	3	178110323	179372165	2375	174	0.00011553	0.0029243
DEP	579	3	179372166	181424323	2707	193	8.24e-05	6.2e-05
vitD	579	3	179372166	181424323	2707	193	0.00015089	0.00039134
DEP	580	3	181424324	183203155	2661	233	0.00011762	6.46e-07
vitD	580	3	181424324	183203155	2661	233	0.00028846	1.73e-08
DEP	581	3	183203156	184524268	2815	279	0.00013616	1.23e-07
vitD	581	3	183203156	184524268	2815	279	0.00020175	8.83e-05
DEP	582	3	184524269	185709996	1949	145	5.53e-05	0.00136024
vitD	582	3	184524269	185709996	1949	145	4.77e-05	0.0922353
DEP	583	3	185709997	186602045	1766	256	0.00014116	1.56e-08
vitD	583	3	185709997	186602045	1766	256	7.91e-05	0.0506075
DEP	584	3	186602046	187939199	3212	335	6.98e-05	0.00413714
vitD	584	3	186602046	187939199	3212	335	0.0002245	6.37e-05
DEP	585	3	187939200	189451805	3105	309	8.67e-05	0.00045438
vitD	585	3	187939200	189451805	3105	309	0.00012672	0.00961295
DEP	586	3	189451806	190591293	3043	263	3.78e-05	0.0529237
vitD	586	3	189451806	190591293	3043	263	0.00030427	1.63e-08
DEP	587	3	190591294	191229357	1803	118	1.97e-05	0.0930894
DEP	588	3	191229358	192049688	2347	150	2.73e-05	0.0595395
DEP	589	3	192049689	193122090	2114	176	8.03e-05	5.23e-05
vitD	589	3	192049689	193122090	2114	176	7.88e-05	0.026612
DEP	590	3	193122091	194217140	2401	261	0.00012944	1.4e-07
vitD	590	3	193122091	194217140	2401	261	0.00030682	1.24e-08
DEP	591	3	194217141	195196789	3118	258	9.61e-05	3.5e-05
vitD	591	3	194217141	195196789	3118	258	0.00034722	2.29e-10
DEP	592	3	195196790	195710290	437	86	3.37e-05	0.00891798
vitD	592	3	195196790	195710290	437	86	2.71e-05	0.15908
DEP	593	3	195710291	196383152	1465	170	1.82e-05	0.153767
vitD	593	3	195710291	196383152	1465	170	6.39e-06	0.419819
DEP	594	3	196383153	197147990	1549	170	3.9e-06	0.395752
vitD	594	3	196383153	197147990	1549	170	6.87e-05	0.0418443
DEP	595	3	197147991	197962380	1258	112	1.72e-05	0.117568
vitD	595	3	197147991	197962380	1258	112	6.73e-05	0.0207807
DEP	596	4	10227	812415	1436	95	4.51e-05	0.00155056
vitD	596	4	10227	812415	1436	95	5.86e-05	0.0267528
DEP	597	4	812416	1529267	1586	114	1.04e-05	0.227497
vitD	597	4	812416	1529267	1586	114	2.05e-05	0.247711
DEP	598	4	1529268	2468935	1636	157	1.5e-05	0.185768
vitD	598	4	1529268	2468935	1636	157	4.53e-05	0.111481
DEP	599	4	2468936	3549229	2196	193	6.66e-05	0.00066284
vitD	599	4	2468936	3549229	2196	193	0.00019536	1.2e-05
vitD	600	4	3549230	4266178	1161	170	1.86e-05	0.303697
DEP	601	4	4266179	5051834	2219	257	1.77e-05	0.201468
vitD	601	4	4266179	5051834	2219	257	7.36e-05	0.0634399
DEP	602	4	5051835	5972709	2934	308	9.25e-05	0.00027409
vitD	602	4	5051835	5972709	2934	308	6.58e-05	0.103122
DEP	603	4	5972710	7135819	3081	366	0.00011688	2.31e-05
vitD	603	4	5972710	7135819	3081	366	0.00021179	0.00023893
DEP	604	4	7135820	7726034	2300	337	7.4e-05	0.00276106
vitD	604	4	7135820	7726034	2300	337	7.64e-05	0.0815805
DEP	605	4	7726035	8309826	1724	251	7.89e-05	0.00041955
vitD	605	4	7726035	8309826	1724	251	0.00018014	0.0002073
DEP	607	4	8882617	9482867	213	13	4.78e-06	0.171286
DEP	608	4	9482868	9916156	1340	60	1.59e-06	0.41909
DEP	609	4	9916157	10370666	1661	86	1.74e-05	0.0866904
DEP	610	4	10370667	11050119	1644	170	6.43e-05	0.00056346
DEP	611	4	11050120	12209028	3052	228	0.00011802	3.12e-07
vitD	611	4	11050120	12209028	3052	228	6.8e-05	0.0665671
DEP	612	4	12209029	13127576	2519	178	2.03e-05	0.126032
vitD	612	4	12209029	13127576	2519	178	6.01e-05	0.0668315
DEP	613	4	13127577	14395886	3302	266	2.28e-05	0.151105
vitD	613	4	13127577	14395886	3302	266	0.0001027	0.0196909
DEP	614	4	14395887	14967147	1728	139	5.14e-05	0.00191727
vitD	614	4	14395887	14967147	1728	139	3.56e-05	0.150679
DEP	615	4	14967148	15910801	2116	180	7.57e-05	0.00012083
vitD	615	4	14967148	15910801	2116	180	0.0002077	2.38e-06
DEP	616	4	15910802	17290236	3197	291	8.48e-05	0.0004456
vitD	616	4	15910802	17290236	3197	291	0.00025202	3.38e-06
DEP	617	4	17290237	18753263	3174	194	9.33e-05	8.41e-06
vitD	617	4	17290237	18753263	3174	194	0.00028096	4.07e-09
DEP	618	4	18753264	20086838	3440	158	2.29e-05	0.0994574
vitD	618	4	18753264	20086838	3440	158	0.00011181	0.00264759
DEP	619	4	20086839	21416380	3180	256	0.00013449	4.31e-08
vitD	619	4	20086839	21416380	3180	256	0.00016737	0.0005067
DEP	620	4	21416381	22835185	3181	190	4.08e-05	0.0205965
vitD	620	4	21416381	22835185	3181	190	7.1e-05	0.0448332
DEP	621	4	22835186	23858350	1753	165	3.94e-05	0.0160864
vitD	621	4	22835186	23858350	1753	165	0.00015203	0.00015949
DEP	622	4	23858351	24764724	1857	237	7.17e-05	0.00095642
vitD	622	4	23858351	24764724	1857	237	0.00023304	2.71e-06
DEP	623	4	24764725	25832018	2527	262	5.75e-05	0.00696377
vitD	623	4	24764725	25832018	2527	262	7.73e-05	0.0560312
DEP	624	4	25832019	27385580	2474	270	9.71e-05	5.03e-05
vitD	624	4	25832019	27385580	2474	270	0.00021147	3.67e-05
DEP	625	4	27385581	28177792	2205	152	2.2e-05	0.0979151
vitD	625	4	27385581	28177792	2205	152	3e-05	0.198847
DEP	626	4	28177793	28927438	1979	109	4.32e-05	0.00326089
vitD	626	4	28177793	28927438	1979	109	1.62e-05	0.286852
DEP	627	4	28927439	29758399	2019	125	1.92e-05	0.109946
vitD	627	4	28927439	29758399	2019	125	2.23e-05	0.240625
DEP	628	4	29758400	30455555	1866	115	5e-05	0.0013234
vitD	628	4	29758400	30455555	1866	115	0.00011945	0.00039408
DEP	629	4	30455556	31395092	2468	151	8.08e-05	1.54e-05
vitD	629	4	30455556	31395092	2468	151	0.00010407	0.00389517
DEP	630	4	31395093	32260117	2091	115	3.54e-05	0.0129934
vitD	630	4	31395093	32260117	2091	115	6.54e-05	0.0246639
DEP	631	4	32260118	32746820	1630	85	2.88e-05	0.0163893
DEP	633	4	33640823	34721845	1849	46	2.92e-05	0.0040057
DEP	634	4	34721846	35411236	1513	115	9.41e-05	1.03e-07
DEP	635	4	35411237	35993838	2058	73	2.78e-05	0.0153997
DEP	636	4	35993839	36671801	1803	122	1.66e-05	0.134519
vitD	636	4	35993839	36671801	1803	122	1.89e-05	0.269346
DEP	637	4	36671802	37880860	3605	255	9.59e-05	3.82e-05
vitD	637	4	36671802	37880860	3605	255	7.8e-05	0.0523161
DEP	638	4	37880861	38984838	2915	283	0.00013102	3.34e-07
vitD	638	4	37880861	38984838	2915	283	0.00023203	1.19e-05
DEP	639	4	38984839	39820061	1672	133	1.05e-05	0.24123
vitD	639	4	38984839	39820061	1672	133	7.63e-05	0.0170442
DEP	640	4	39820062	40590541	1753	214	7.35e-05	0.00041237
vitD	640	4	39820062	40590541	1753	214	8.22e-05	0.0327013
DEP	641	4	40590542	41360937	1862	174	7.53e-05	0.00011069
vitD	641	4	40590542	41360937	1862	174	4.34e-05	0.132158
DEP	642	4	41360938	42189251	1802	134	5.74e-05	0.00061635
vitD	642	4	41360938	42189251	1802	134	6.04e-05	0.0435604
DEP	643	4	42189252	43192424	2948	169	8.24e-05	3.18e-05
vitD	643	4	42189252	43192424	2948	169	4.8e-05	0.10701
DEP	644	4	43192425	43962561	1776	87	4.2e-05	0.0019025
DEP	645	4	43962562	45186767	3187	144	3.63e-05	0.0183812
vitD	645	4	43962562	45186767	3187	144	0.00016081	3.3e-05
DEP	646	4	45186768	46358360	1877	117	4.29e-05	0.00426923
vitD	646	4	45186768	46358360	1877	117	0.00013129	0.00014953
DEP	647	4	46358361	47408265	1658	149	5.08e-05	0.00249945
vitD	647	4	46358361	47408265	1658	149	7.05e-05	0.0299653
DEP	648	4	47408266	49325138	2752	161	5.41e-05	0.00218476
vitD	648	4	47408266	49325138	2752	161	1.76e-05	0.307059
DEP	649	4	49325139	53879571	1484	106	5.56e-05	0.00035289
vitD	649	4	49325139	53879571	1484	106	4.93e-05	0.0577344
DEP	650	4	53879572	54659778	1590	126	1.62e-05	0.141629
vitD	650	4	53879572	54659778	1590	126	7.01e-05	0.0223071
DEP	651	4	54659779	55681701	1778	195	6.2e-05	0.00141116
vitD	651	4	54659779	55681701	1778	195	4.56e-05	0.133864
DEP	652	4	55681702	57103100	3392	230	9.52e-05	2.54e-05
vitD	652	4	55681702	57103100	3392	230	0.00022848	2.96e-06
DEP	653	4	57103101	58011085	2391	205	2.61e-05	0.0974562
vitD	653	4	57103101	58011085	2391	205	0.0001649	0.0001948
DEP	654	4	58011086	58940256	2180	196	6.39e-05	0.00107255
vitD	654	4	58011086	58940256	2180	196	5.23e-05	0.104035
DEP	655	4	58940257	59692948	1960	111	6.1e-05	0.00013343
vitD	655	4	58940257	59692948	1960	111	7.52e-05	0.0118543
DEP	656	4	59692949	60746709	2661	141	0.00013171	5.4e-11
DEP	657	4	60746710	61971161	3321	133	2.85e-05	0.0411486
DEP	658	4	61971162	63337954	2449	192	9.62e-05	5.56e-06
vitD	658	4	61971162	63337954	2449	192	0.00018582	2.56e-05
vitD	659	4	63337955	64117431	1996	104	4.03e-05	0.0930476
DEP	660	4	64117432	65563100	3145	107	2.75e-05	0.0334315
vitD	660	4	64117432	65563100	3145	107	5.5e-05	0.0415175
DEP	661	4	65563101	66597446	2538	140	1.77e-05	0.143178
vitD	661	4	65563101	66597446	2538	140	0.00016141	2.69e-05
DEP	662	4	66597447	67616362	2247	144	5.4e-05	0.00149004
vitD	662	4	66597447	67616362	2247	144	0.00010842	0.00243234
DEP	663	4	67616363	68742859	2417	142	1.86e-05	0.122354
vitD	663	4	67616363	68742859	2417	142	8.38e-05	0.0123393
DEP	664	4	68742860	69603368	801	45	1.46e-05	0.0661963
vitD	664	4	68742860	69603368	801	45	1.21e-05	0.254599
DEP	665	4	69603369	70516836	1937	59	5.06e-06	0.294573
vitD	665	4	69603369	70516836	1937	59	0.00094635	1.81e-74
vitD	666	4	70516837	71468300	2667	115	0.00028627	1.96e-12
DEP	667	4	71468301	73258294	2698	138	4.39e-05	0.00629588
vitD	667	4	71468301	73258294	2698	138	0.0187669	0
DEP	668	4	73258295	74885900	2582	131	5.49e-05	0.0008873
vitD	668	4	73258295	74885900	2582	131	0.0011357	4.4e-75
DEP	669	4	74885901	76497358	3059	160	3.3e-05	0.0326041
vitD	669	4	74885901	76497358	3059	160	0.00015932	7.23e-05
DEP	670	4	76497359	78045637	3513	216	9.71e-05	9.77e-06
vitD	670	4	76497359	78045637	3513	216	0.00012028	0.00449913
DEP	671	4	78045638	78967715	2098	135	4.73e-05	0.00310612
vitD	671	4	78045638	78967715	2098	135	1.81e-05	0.287308
DEP	672	4	78967716	79880101	1730	116	1.59e-05	0.146862
vitD	672	4	78967716	79880101	1730	116	2.98e-05	0.170027
DEP	673	4	79880102	81206182	2497	162	0.00013156	5.89e-10
vitD	673	4	79880102	81206182	2497	162	5.32e-05	0.0814947
DEP	674	4	81206183	82655623	2358	155	1.6e-05	0.166824
vitD	674	4	81206183	82655623	2358	155	3.3e-05	0.179696
DEP	675	4	82655624	84003062	2875	182	0.00014513	1.13e-10
vitD	675	4	82655624	84003062	2875	182	0.0001041	0.00690944
DEP	676	4	84003063	85437805	2479	185	6.79e-05	0.00049441
vitD	676	4	84003063	85437805	2479	185	3.3e-05	0.20027
DEP	677	4	85437806	86931670	2853	129	9.64e-06	0.256185
vitD	677	4	85437806	86931670	2853	129	8.92e-06	0.379376
DEP	678	4	86931671	88502717	2976	154	6.67e-05	0.00025858
vitD	678	4	86931671	88502717	2976	154	0.0003669	4.76e-15
DEP	679	4	88502718	89244554	1896	150	3.87e-05	0.0144641
vitD	679	4	88502718	89244554	1896	150	1.55e-05	0.32124
DEP	680	4	89244555	90236971	1899	171	2.16e-05	0.115025
vitD	680	4	89244555	90236971	1899	171	0.00010112	0.00689188
DEP	681	4	90236972	91309863	2210	148	5.09e-05	0.00254665
vitD	681	4	90236972	91309863	2210	148	2.14e-06	0.460665
DEP	682	4	91309864	92219192	2013	158	8.82e-05	4.65e-06
vitD	682	4	91309864	92219192	2013	158	6.84e-05	0.0376267
DEP	683	4	92219193	93451599	1824	126	6.35e-05	0.00013017
vitD	683	4	92219193	93451599	1824	126	2.81e-05	0.192833
DEP	684	4	93451600	94757265	2348	158	0.00010012	5.62e-07
DEP	685	4	94757266	96183801	2820	193	7.15e-07	0.463964
vitD	685	4	94757266	96183801	2820	193	0.00012422	0.00242215
DEP	686	4	96183802	97540787	3354	211	0.00015308	1.01e-10
vitD	686	4	96183802	97540787	3354	211	0.00026796	3.88e-08
DEP	687	4	97540788	98445515	1746	113	3.36e-05	0.0154356
vitD	687	4	97540788	98445515	1746	113	3.85e-05	0.111109
DEP	688	4	98445516	99532480	1915	79	3.77e-05	0.00285419
vitD	688	4	98445516	99532480	1915	79	7.88e-07	0.466782
DEP	689	4	99532481	100333334	2020	115	7.04e-06	0.301468
vitD	689	4	99532481	100333334	2020	115	0.00046152	8.12e-24
DEP	690	4	100333335	101132995	1737	125	2.96e-05	0.0322864
vitD	690	4	100333335	101132995	1737	125	0.00015083	3.45e-05
DEP	691	4	101132996	102544803	3051	176	7.08e-05	0.00021771
vitD	691	4	101132996	102544803	3051	176	4.04e-05	0.149316
DEP	692	4	102544804	104384534	3000	185	9.33e-05	6.06e-06
vitD	692	4	102544804	104384534	3000	185	2.57e-05	0.252977
DEP	693	4	104384535	105319195	1516	106	3.54e-05	0.0109407
vitD	693	4	104384535	105319195	1516	106	3.87e-05	0.103259
DEP	694	4	105319196	106479155	2070	156	3.93e-05	0.0163122
vitD	694	4	105319196	106479155	2070	156	1.83e-05	0.298221
DEP	695	4	106479156	108131206	2714	169	2.63e-05	0.0724176
vitD	695	4	106479156	108131206	2714	169	4.55e-05	0.118122
DEP	697	4	109122459	109978982	1788	148	1.45e-05	0.18239
vitD	697	4	109122459	109978982	1788	148	2.81e-05	0.210392
DEP	698	4	109978983	111733579	3123	249	2.15e-05	0.153718
vitD	698	4	109978983	111733579	3123	249	6.78e-05	0.075298
vitD	699	4	111733580	112830229	1783	142	1.77e-05	0.295896
DEP	700	4	112830230	113916002	1883	154	6.47e-05	0.00035525
vitD	700	4	112830230	113916002	1883	154	2.07e-05	0.275235
DEP	701	4	113916003	115306149	2752	222	9.15e-05	3.21e-05
vitD	701	4	113916003	115306149	2752	222	1.95e-05	0.318757
DEP	702	4	115306150	116204703	1796	91	4.6e-05	0.0009785
vitD	702	4	115306150	116204703	1796	91	8.89e-05	0.00227371
DEP	703	4	116204704	117313636	2190	86	2.91e-05	0.0168926
vitD	703	4	116204704	117313636	2190	86	4.38e-06	0.416422
DEP	704	4	117313637	118395262	2645	150	3.3e-05	0.029659
DEP	705	4	118395263	119138097	1734	109	3.42e-05	0.0138255
vitD	705	4	118395263	119138097	1734	109	0.00013469	7.39e-05
DEP	706	4	119138098	119927262	1536	101	3.12e-05	0.0174468
vitD	706	4	119138098	119927262	1536	101	2.77e-05	0.170855
DEP	707	4	119927263	120563073	1466	65	2.22e-05	0.0309275
vitD	707	4	119927263	120563073	1466	65	7.76e-06	0.351312
DEP	708	4	120563074	121393008	1789	123	5.84e-06	0.338285
vitD	708	4	120563074	121393008	1789	123	9.32e-06	0.372074
DEP	709	4	121393009	121981243	1774	102	1.72e-05	0.109439
vitD	709	4	121393009	121981243	1774	102	4.01e-05	0.0923246
DEP	710	4	121981244	122655434	1959	152	2.93e-05	0.0456678
vitD	710	4	121981244	122655434	1959	152	4.36e-05	0.115828
DEP	711	4	122655435	123768693	1809	134	5.49e-05	0.00085718
vitD	711	4	122655435	123768693	1809	134	3.67e-05	0.139846
DEP	712	4	123768694	124534997	1715	106	3.47e-06	0.380009
vitD	712	4	123768694	124534997	1715	106	1.65e-05	0.2802
DEP	714	4	125486536	126476842	2426	174	4.8e-05	0.00681981
vitD	714	4	125486536	126476842	2426	174	7.81e-05	0.0269698
DEP	715	4	126476843	127279171	1863	151	3.35e-05	0.0293392
vitD	715	4	126476843	127279171	1863	151	2.33e-07	0.482126
DEP	716	4	127279172	128321876	2191	137	2.33e-05	0.0817864
vitD	716	4	127279172	128321876	2191	137	2.52e-05	0.225116
DEP	717	4	128321877	129625376	1687	131	1.03e-05	0.242274
vitD	717	4	128321877	129625376	1687	131	8.78e-05	0.00765582
DEP	718	4	129625377	131098950	2896	179	3.87e-05	0.021353
vitD	718	4	129625377	131098950	2896	179	1.96e-05	0.298989
DEP	719	4	131098951	131873453	1846	125	1.07e-05	0.232933
vitD	719	4	131098951	131873453	1846	125	5.02e-05	0.0686289
DEP	720	4	131873454	132801980	1559	91	1.16e-05	0.182664
DEP	721	4	132801981	133524886	1554	65	5.54e-06	0.291636
DEP	722	4	133524887	134109978	1426	53	2.88e-05	0.00582186
vitD	722	4	133524887	134109978	1426	53	2.9e-05	0.0931547
DEP	723	4	134109979	135809542	3131	148	5.84e-05	0.00082033
vitD	723	4	134109979	135809542	3131	148	6.67e-05	0.0366233
DEP	724	4	135809543	137400031	3165	163	4.7e-05	0.00577204
vitD	724	4	135809543	137400031	3165	163	0.00014493	0.00026182
DEP	725	4	137400032	138537344	3322	201	6.36e-05	0.00139327
vitD	725	4	137400032	138537344	3322	201	1.03e-05	0.39011
DEP	726	4	138537345	139553760	2251	186	7.75e-05	0.00010472
vitD	726	4	138537345	139553760	2251	186	8.24e-05	0.0245185
DEP	727	4	139553761	141087047	2628	265	0.00020139	6.82e-14
vitD	727	4	139553761	141087047	2628	265	0.0001915	0.00013015
DEP	728	4	141087048	142807914	3028	230	4.28e-05	0.0245748
vitD	728	4	141087048	142807914	3028	230	0.00011674	0.00674967
DEP	729	4	142807915	144401042	2968	135	4.47e-05	0.00524209
vitD	729	4	142807915	144401042	2968	135	2.07e-05	0.262226
DEP	730	4	144401043	146174871	2150	117	2.22e-05	0.071303
vitD	730	4	144401043	146174871	2150	117	3.98e-05	0.107531
DEP	731	4	146174872	147161042	1686	163	1.62e-05	0.166316
vitD	731	4	146174872	147161042	1686	163	0.00010236	0.00557633
DEP	733	4	148462209	149998528	2569	213	8.12e-05	0.00012343
vitD	733	4	148462209	149998528	2569	213	4.09e-05	0.168194
vitD	734	4	149998529	151014322	1460	109	2.16e-05	0.232098
DEP	735	4	151014323	152162098	1538	92	7.37e-06	0.273181
DEP	736	4	152162099	153520883	2483	173	3.97e-05	0.0184361
vitD	736	4	152162099	153520883	2483	173	0.00015149	0.0002129
DEP	737	4	153520884	155044409	3290	286	0.00010398	3.14e-05
vitD	737	4	153520884	155044409	3290	286	0.0001157	0.0129863
DEP	738	4	155044410	156520288	2828	223	0.00012892	3.81e-08
vitD	738	4	155044410	156520288	2828	223	0.00021069	1e-05
DEP	739	4	156520289	157597309	3037	206	1.27e-05	0.246705
vitD	739	4	156520289	157597309	3037	206	0.00032099	1.39e-10
DEP	740	4	157597310	159176073	2915	162	7e-05	0.00017257
vitD	740	4	157597310	159176073	2915	162	0.00011283	0.00271401
DEP	741	4	159176074	160828480	2806	147	6.72e-05	0.000167
vitD	741	4	159176074	160828480	2806	147	0.00013107	0.00046856
vitD	742	4	160828481	161666201	1924	161	3.09e-05	0.199425
DEP	743	4	161666202	162239289	2126	114	2.72e-05	0.0380704
DEP	744	4	162239290	163245541	2690	169	8.39e-05	2.12e-05
vitD	744	4	162239290	163245541	2690	169	6.57e-06	0.417663
DEP	745	4	163245542	163937103	1672	101	6.57e-05	3e-05
DEP	746	4	163937104	164781847	1627	149	3.12e-05	0.0350426
vitD	746	4	163937104	164781847	1627	149	6.36e-05	0.0436629
DEP	747	4	164781848	165824650	2792	185	5.03e-05	0.00564006
vitD	747	4	164781848	165824650	2792	185	5.3e-05	0.0954288
DEP	748	4	165824651	166702855	2193	184	3.06e-05	0.0503626
vitD	748	4	165824651	166702855	2193	184	0.00020848	2.69e-06
DEP	749	4	166702856	167643768	2170	116	1.48e-05	0.159081
vitD	749	4	166702856	167643768	2170	116	2.66e-05	0.195475
DEP	750	4	167643769	168623790	2163	139	4.77e-05	0.00388198
vitD	750	4	167643769	168623790	2163	139	4.86e-05	0.0843437
DEP	751	4	168623791	169555114	2248	167	1.24e-05	0.229435
vitD	751	4	168623791	169555114	2248	167	7.92e-05	0.0232668
DEP	752	4	169555115	170682809	1901	172	1.61e-05	0.180658
DEP	754	4	171643020	172555990	2095	98	1.36e-05	0.154901
DEP	755	4	172555991	174470206	2892	209	0.00013636	4.76e-09
vitD	755	4	172555991	174470206	2892	209	0.00014954	0.00063349
DEP	756	4	174470207	175295842	1576	193	9.39e-05	6.34e-06
vitD	756	4	174470207	175295842	1576	193	0.00013316	0.0013701
DEP	757	4	175295843	175959697	1801	157	3.98e-05	0.0151596
vitD	757	4	175295843	175959697	1801	157	8.37e-05	0.0159805
DEP	758	4	175959698	177129678	2293	195	8.54e-05	3.99e-05
vitD	758	4	175959698	177129678	2293	195	7.01e-05	0.0486331
DEP	759	4	177129679	178314527	2930	231	0.0001539	3.42e-10
vitD	759	4	177129679	178314527	2930	231	8.65e-05	0.0308616
DEP	760	4	178314528	179233905	1965	167	1.41e-05	0.207451
vitD	760	4	178314528	179233905	1965	167	0.00013843	0.00049456
DEP	761	4	179233906	179932391	1826	146	4.05e-05	0.0111069
vitD	761	4	179233906	179932391	1826	146	0.00011615	0.00147158
DEP	762	4	179932392	180540877	1952	145	9.83e-07	0.457247
vitD	762	4	179932392	180540877	1952	145	2.08e-05	0.269191
DEP	763	4	180540878	181122433	1873	172	5.35e-05	0.00288226
vitD	763	4	180540878	181122433	1873	172	2.24e-05	0.271815
DEP	764	4	181122434	182065646	2753	293	0.00011311	7.74e-06
vitD	764	4	181122434	182065646	2753	293	1.05e-05	0.40662
DEP	765	4	182065647	182946258	2775	295	5.01e-05	0.0196234
vitD	765	4	182065647	182946258	2775	295	5.78e-05	0.12684
DEP	766	4	182946259	183603892	1825	274	0.00012003	1.26e-06
vitD	766	4	182946259	183603892	1825	274	0.00017461	0.00046714
DEP	767	4	183603893	184338584	1777	238	0.00012686	9.91e-08
vitD	767	4	183603893	184338584	1777	238	0.00011789	0.00702952
DEP	768	4	184338585	185483262	3069	330	0.00012446	3.19e-06
vitD	768	4	184338585	185483262	3069	330	0.00038096	3.59e-10
DEP	769	4	185483263	186232882	2045	227	4.22e-05	0.0238404
vitD	769	4	185483263	186232882	2045	227	0.00013266	0.00263078
DEP	770	4	186232883	186881568	1727	255	2.26e-05	0.150252
vitD	770	4	186232883	186881568	1727	255	0.00016556	0.00057708
DEP	771	4	186881569	187985393	2977	312	0.0001065	3.22e-05
vitD	771	4	186881569	187985393	2977	312	0.00023875	1.54e-05
DEP	772	4	187985394	189153279	3069	274	0.00011	9.56e-06
vitD	772	4	187985394	189153279	3069	274	0.00014785	0.00222929
DEP	773	4	189153280	189899573	3174	234	7.83e-05	0.00032478
vitD	773	4	189153280	189899573	3174	234	0.0001246	0.00457335
vitD	774	4	189899574	191043880	1944	170	4.4e-06	0.439983
DEP	775	5	10043	598320	1465	111	4.73e-06	0.344634
DEP	776	5	598321	1206609	941	143	3.25e-05	0.030127
vitD	776	5	598321	1206609	941	143	2.61e-05	0.222683
DEP	777	5	1206610	2106885	2821	308	3.43e-05	0.071515
vitD	777	5	1206610	2106885	2821	308	0.00025328	5.05e-06
DEP	778	5	2106886	2960068	2689	312	9.98e-05	8.92e-05
vitD	778	5	2106886	2960068	2689	312	0.00023053	2.69e-05
DEP	779	5	2960069	3677595	2669	271	8.55e-05	0.00026823
vitD	779	5	2960069	3677595	2669	271	0.00017641	0.00039077
DEP	780	5	3677596	4636542	2023	243	9.5e-05	4.45e-05
vitD	780	5	3677596	4636542	2023	243	0.00014967	0.0012388
DEP	781	5	4636543	5828694	3092	318	4.5e-05	0.0378538
vitD	781	5	4636543	5828694	3092	318	8.3e-05	0.0603501
DEP	782	5	5828695	6936733	3416	296	3.71e-05	0.0593256
vitD	782	5	5828695	6936733	3416	296	6.11e-05	0.114625
DEP	783	5	6936734	8079415	2903	236	0.00013546	2.07e-08
vitD	783	5	6936734	8079415	2903	236	0.00013525	0.00256978
DEP	784	5	8079416	9203855	3065	211	5.07e-05	0.00871257
vitD	784	5	8079416	9203855	3065	211	8.15e-05	0.032965
DEP	785	5	9203856	10549029	3091	328	9.43e-05	0.00021389
vitD	785	5	9203856	10549029	3091	328	0.00015373	0.00319972
DEP	786	5	10549030	11850850	2882	279	0.00013642	1.34e-07
vitD	786	5	10549030	11850850	2882	279	7.01e-05	0.0801545
DEP	788	5	12867190	13608147	1841	110	4.76e-06	0.352918
vitD	788	5	12867190	13608147	1841	110	8.69e-05	0.00497922
DEP	789	5	13608148	14910295	2759	258	6.88e-05	0.00174459
vitD	789	5	13608148	14910295	2759	258	0.00021547	2.01e-05
DEP	790	5	14910296	16592319	2681	238	4.24e-05	0.0268818
vitD	790	5	14910296	16592319	2681	238	0.0001712	0.00027665
DEP	791	5	16592320	17803477	2405	267	0.00011991	1.58e-06
vitD	791	5	16592320	17803477	2405	267	0.00020816	4.32e-05
DEP	792	5	17803478	18791410	2334	135	1.55e-05	0.15414
vitD	792	5	17803478	18791410	2334	135	1.62e-05	0.306157
DEP	793	5	18791411	20397013	3058	152	0.00012082	3.22e-09
vitD	793	5	18791411	20397013	3058	152	7.11e-06	0.407568
DEP	794	5	20397014	21211399	1447	80	0	0.473536
vitD	794	5	20397014	21211399	1447	80	3.41e-05	0.101344
DEP	795	5	21211400	22149042	1392	102	1.16e-05	0.191024
vitD	795	5	21211400	22149042	1392	102	4.43e-05	0.0730538
vitD	796	5	22149043	23246745	2180	141	6.04e-06	0.416043
DEP	797	5	23246746	24362661	2796	114	4.67e-05	0.0020775
vitD	797	5	23246746	24362661	2796	114	4.41e-06	0.426809
DEP	798	5	24362662	25722097	2635	180	4e-05	0.0183581
vitD	798	5	24362662	25722097	2635	180	8.69e-05	0.0181093
DEP	799	5	25722098	26938178	3189	163	5.69e-05	0.00148654
vitD	799	5	25722098	26938178	3189	163	2.5e-05	0.245164
DEP	800	5	26938179	28315653	2415	163	4.53e-05	0.0075634
vitD	800	5	26938179	28315653	2415	163	2.87e-05	0.216794
DEP	801	5	28315654	29593755	3008	143	2.84e-05	0.0471477
DEP	802	5	29593756	30416066	2658	122	5.04e-05	0.00132394
vitD	802	5	29593756	30416066	2658	122	6.31e-05	0.0319071
DEP	803	5	30416067	31679464	2836	270	0.00015567	1.83e-09
vitD	803	5	30416067	31679464	2836	270	0.00022583	1.31e-05
DEP	804	5	31679465	32727914	2446	284	6.62e-05	0.0039303
vitD	804	5	31679465	32727914	2446	284	0.00017145	0.00066935
DEP	805	5	32727915	33971056	2747	210	1.88e-05	0.160805
vitD	805	5	32727915	33971056	2747	210	0.00016471	0.00022382
DEP	806	5	33971057	35157146	2597	194	8.98e-05	1.72e-05
vitD	806	5	33971057	35157146	2597	194	0.00016797	0.00011369
vitD	807	5	35157147	36431967	2726	187	8.3e-06	0.405008
DEP	808	5	36431968	37925487	2343	194	4.98e-05	0.00728576
vitD	808	5	36431968	37925487	2343	194	0.00010955	0.00604665
DEP	809	5	37925488	39438985	2870	237	6.65e-05	0.00183726
vitD	809	5	37925488	39438985	2870	237	0.00020049	3.41e-05
DEP	810	5	39438986	40290851	2308	121	1.09e-05	0.219688
DEP	811	5	40290852	41279590	2217	141	2.03e-05	0.110855
vitD	811	5	40290852	41279590	2217	141	1.52e-05	0.318759
DEP	812	5	41279591	42856332	2695	124	1.86e-05	0.115575
vitD	812	5	41279591	42856332	2695	124	2.52e-05	0.213921
DEP	813	5	42856333	44049878	2100	88	4.8e-05	0.000582
DEP	814	5	44049879	45305566	1629	91	3.65e-05	0.00572267
vitD	814	5	44049879	45305566	1629	91	6.57e-05	0.0147813
DEP	815	5	45305567	46388848	1415	34	4.16e-05	7.44e-05
vitD	815	5	45305567	46388848	1415	34	4.58e-05	0.00969465
DEP	816	5	46388849	50164835	1231	41	4.24e-05	8.89e-05
vitD	816	5	46388849	50164835	1231	41	3.42e-05	0.0445423
DEP	817	5	50164836	51203265	1742	148	6.92e-05	9.81e-05
vitD	817	5	50164836	51203265	1742	148	1.61e-05	0.314279
DEP	818	5	51203266	52139773	2108	150	7.42e-05	6.09e-05
vitD	818	5	51203266	52139773	2108	150	0.00010743	0.00298811
DEP	819	5	52139774	52837225	1808	137	4.81e-05	0.00253004
vitD	819	5	52139774	52837225	1808	137	0.00013411	0.00026478
DEP	820	5	52837226	53747856	2180	196	7.24e-05	0.00032838
vitD	820	5	52837226	53747856	2180	196	0.00015435	0.00033044
DEP	821	5	53747857	55221398	3538	193	8.17e-05	7.3e-05
vitD	821	5	53747857	55221398	3538	193	7.32e-05	0.0411862
DEP	822	5	55221399	55968966	1836	239	7.07e-05	0.00092037
vitD	822	5	55221399	55968966	1836	239	8.14e-05	0.0411042
DEP	823	5	55968967	56896890	1916	198	6.47e-05	0.00110991
vitD	823	5	55968967	56896890	1916	198	7.53e-05	0.0391759
DEP	824	5	56896891	57895012	2376	173	3.79e-05	0.0230138
DEP	825	5	57895013	58721458	2125	204	1.42e-05	0.223842
vitD	825	5	57895013	58721458	2125	204	0.00012586	0.002668
DEP	826	5	58721459	59868567	1649	149	4.23e-05	0.0092262
vitD	826	5	58721459	59868567	1649	149	2.71e-05	0.219189
DEP	827	5	59868568	60930753	1679	106	2.22e-06	0.414489
DEP	828	5	60930754	62180368	1975	161	0.00012256	4.01e-09
vitD	828	5	60930754	62180368	1975	161	1.05e-06	0.473925
DEP	829	5	62180369	63214089	2321	135	2.05e-05	0.102315
vitD	829	5	62180369	63214089	2321	135	3.66e-05	0.14182
DEP	830	5	63214090	64438518	1666	140	5.81e-05	0.00065841
DEP	831	5	64438519	65606870	1890	143	1.57e-05	0.15888
vitD	831	5	64438519	65606870	1890	143	9.54e-05	0.00588925
DEP	832	5	65606871	67096191	3051	234	7.39e-05	0.00061355
vitD	832	5	65606871	67096191	3051	234	4.24e-05	0.170628
DEP	833	5	67096192	68006993	1883	222	0.0001442	1.43e-09
vitD	833	5	67096192	68006993	1883	222	0.00018945	5.07e-05
DEP	834	5	68006994	71468651	2711	188	4.8e-05	0.00836515
vitD	834	5	68006994	71468651	2711	188	9.43e-05	0.0133907
DEP	835	5	71468652	73314061	3255	247	8.44e-05	0.00016421
vitD	835	5	71468652	73314061	3255	247	0.00010043	0.0186169
DEP	836	5	73314062	74245354	2015	225	6.84e-05	0.0011146
vitD	836	5	73314062	74245354	2015	225	0.00011173	0.00829246
vitD	837	5	74245355	75239302	1772	103	8.8e-06	0.367163
DEP	838	5	75239303	75959515	1616	199	2.61e-05	0.092496
vitD	838	5	75239303	75959515	1616	199	3.85e-05	0.174356
DEP	839	5	75959516	77290255	2983	278	0.00010567	1.5e-05
vitD	839	5	75959516	77290255	2983	278	0.00017694	0.00042827
DEP	840	5	77290256	79005158	2928	221	0.00013891	4.38e-09
DEP	841	5	79005159	80448225	3342	284	8.97e-05	0.00023882
DEP	842	5	80448226	81710194	2008	219	0.00012092	1.51e-07
vitD	842	5	80448226	81710194	2008	219	9.17e-05	0.0216723
DEP	843	5	81710195	82720248	1955	208	2.12e-05	0.139614
vitD	843	5	81710195	82720248	1955	208	4.59e-05	0.139382
DEP	844	5	82720249	84094797	2172	246	5.97e-05	0.00486258
vitD	844	5	82720249	84094797	2172	246	7.63e-05	0.0532563
DEP	845	5	84094798	84697850	1788	96	7.08e-06	0.25809
vitD	845	5	84094798	84697850	1788	96	7.7e-06	0.376945
DEP	846	5	84697851	85311779	1729	67	5.85e-06	0.282407
DEP	847	5	85311780	86493763	2256	153	3.23e-05	0.0343062
DEP	848	5	86493764	87943482	1855	119	6.38e-05	0.00011148
vitD	848	5	86493764	87943482	1855	119	0.00010447	0.00162884
DEP	849	5	87943483	89584466	1752	204	8.75e-05	3.62e-05
vitD	849	5	87943483	89584466	1752	204	5.83e-05	0.0856181
DEP	850	5	89584467	90793804	1850	178	8.94e-05	1.05e-05
DEP	851	5	90793805	91956905	1719	139	4.49e-05	0.00527892
DEP	852	5	91956906	93814604	1973	202	0.00020941	3.69e-17
vitD	852	5	91956906	93814604	1973	202	0.00015498	0.0003647
DEP	853	5	93814605	95117259	2202	220	2.97e-05	0.0764694
vitD	853	5	93814605	95117259	2202	220	0.00015078	0.00073317
DEP	854	5	95117260	96467377	2572	211	6.2e-05	0.00196803
vitD	854	5	95117260	96467377	2572	211	0.00018586	4.76e-05
vitD	855	5	96467378	97316601	2103	75	1.01e-05	0.327768
DEP	856	5	97316602	98567769	2450	163	5.48e-05	0.00214544
vitD	856	5	97316602	98567769	2450	163	6.18e-05	0.0550657
DEP	857	5	98567770	99257995	1459	52	3.78e-06	0.331579
vitD	857	5	98567770	99257995	1459	52	1.84e-05	0.185606
DEP	858	5	99257996	100594081	2221	104	2.83e-05	0.027934
vitD	858	5	99257996	100594081	2221	104	2e-05	0.242553
vitD	859	5	100594082	101575367	2304	99	2.13e-05	0.224863
DEP	860	5	101575368	102903985	2692	107	1.42e-06	0.440541
vitD	860	5	101575368	102903985	2692	107	6.23e-05	0.0262317
DEP	861	5	102903986	103788460	1771	197	0.00017562	1.69e-13
vitD	861	5	102903986	103788460	1771	197	0.0001457	0.00063193
DEP	862	5	103788461	104850490	2201	135	0.00012672	1.92e-10
vitD	862	5	103788461	104850490	2201	135	7.05e-05	0.0248889
DEP	863	5	104850491	106389388	2897	197	9.47e-05	9.82e-06
vitD	863	5	104850491	106389388	2897	197	2.86e-05	0.237426
DEP	864	5	106389389	107265911	1975	226	0.00010827	2.72e-06
vitD	864	5	106389389	107265911	1975	226	0.00021389	8.88e-06
DEP	865	5	107265912	108641784	3180	179	4.43e-05	0.0108706
vitD	865	5	107265912	108641784	3180	179	0.00014083	0.00057104
DEP	866	5	108641785	109606905	2250	168	2.39e-05	0.0877963
vitD	866	5	108641785	109606905	2250	168	8.01e-05	0.0224735
DEP	867	5	109606906	110819517	2053	131	5.93e-05	0.00046611
vitD	867	5	109606906	110819517	2053	131	1.08e-05	0.359092
DEP	868	5	110819518	111983115	2610	194	4.41e-05	0.0140804
vitD	868	5	110819518	111983115	2610	194	0.00010845	0.00657016
DEP	869	5	111983116	113121555	3069	163	4.42e-05	0.00903078
DEP	870	5	113121556	113998532	2115	182	6.03e-05	0.0012269
vitD	870	5	113121556	113998532	2115	182	3.49e-05	0.186147
DEP	871	5	113998533	115117631	2453	186	4.14e-05	0.0188493
vitD	871	5	113998533	115117631	2453	186	8.45e-05	0.0220536
DEP	872	5	115117632	116208000	3116	272	4.44e-06	0.399979
vitD	872	5	115117632	116208000	3116	272	0.00014421	0.00261147
DEP	873	5	116208001	117348497	2893	235	0.00016395	6.06e-11
vitD	873	5	116208001	117348497	2893	235	5.9e-05	0.09761
DEP	874	5	117348498	118605251	2914	222	5.67e-05	0.00474989
vitD	874	5	117348498	118605251	2914	222	0.0001631	0.00033375
DEP	875	5	118605252	119664173	2343	183	1.87e-05	0.156634
vitD	875	5	118605252	119664173	2343	183	0.00018242	2.48e-05
DEP	876	5	119664174	120371857	1728	121	6.54e-05	8.95e-05
vitD	876	5	119664174	120371857	1728	121	5.32e-05	0.0556896
DEP	877	5	120371858	120960737	1934	140	2.73e-05	0.0528031
vitD	877	5	120371858	120960737	1934	140	4.11e-05	0.119977
DEP	878	5	120960738	122005291	1699	171	2.46e-05	0.0867569
vitD	878	5	120960738	122005291	1699	171	7.65e-05	0.0283024
DEP	879	5	122005292	123191941	2794	175	4.7e-05	0.00853528
vitD	879	5	122005292	123191941	2794	175	2.62e-05	0.243272
DEP	880	5	123191942	124109485	1905	221	9.07e-05	4e-05
vitD	880	5	123191942	124109485	1905	221	0.00012255	0.00433388
DEP	881	5	124109486	125131720	2520	265	0.00020369	2.9e-14
vitD	881	5	124109486	125131720	2520	265	0.00022015	1.73e-05
DEP	882	5	125131721	126054697	2410	187	2.44e-05	0.0983229
vitD	882	5	125131721	126054697	2410	187	6.97e-06	0.417735
vitD	883	5	126054698	126992836	1968	121	0.00010727	0.00137348
DEP	884	5	126992837	128067414	1821	130	4.19e-05	0.00681502
vitD	884	5	126992837	128067414	1821	130	0.00014692	6.5e-05
DEP	885	5	128067415	128734905	1997	117	2.46e-05	0.0541098
vitD	885	5	128067415	128734905	1997	117	5.44e-05	0.0496305
DEP	886	5	128734906	130573817	2670	121	6.25e-05	0.0001396
vitD	886	5	128734906	130573817	2670	121	0.00010063	0.00231837
DEP	887	5	130573818	132554690	2530	148	5.46e-05	0.00149141
vitD	887	5	130573818	132554690	2530	148	0.00014596	0.00014307
DEP	888	5	132554691	134556570	3384	316	0.0001162	5.75e-06
vitD	888	5	132554691	134556570	3384	316	0.00013552	0.00679428
DEP	889	5	134556571	135344943	1896	184	2.95e-05	0.0591521
vitD	889	5	134556571	135344943	1896	184	2.24e-05	0.278266
DEP	890	5	135344944	136949853	2921	224	7.58e-05	0.00033977
vitD	890	5	135344944	136949853	2921	224	0.00010478	0.0118405
DEP	891	5	136949854	139408116	2545	190	7.76e-05	0.00014052
vitD	891	5	136949854	139408116	2545	190	0.00015295	0.00030871
DEP	892	5	139408117	141253830	2773	228	0.00013746	1.05e-08
vitD	892	5	139408117	141253830	2773	228	5.17e-05	0.122604
DEP	893	5	141253831	142532956	2737	278	0.00011903	2.3e-06
vitD	893	5	141253831	142532956	2737	278	0.00016731	0.00076248
DEP	894	5	142532957	143605908	2086	196	0.00010392	1.22e-06
vitD	894	5	142532957	143605908	2086	196	0.00014977	0.0004581
DEP	895	5	143605909	145319096	3188	178	9.1e-05	6.6e-06
vitD	895	5	143605909	145319096	3188	178	6.83e-05	0.0457242
DEP	896	5	145319097	147180171	3404	239	0.00025487	1.21e-20
vitD	896	5	145319097	147180171	3404	239	0.00011292	0.00919788
DEP	897	5	147180172	148662214	2971	226	3.48e-05	0.0503206
vitD	897	5	147180172	148662214	2971	226	0.00014241	0.00140317
DEP	898	5	148662215	149850203	2395	289	0.00016914	3.42e-10
vitD	898	5	148662215	149850203	2395	289	0.00028901	1.78e-07
DEP	899	5	149850204	150981934	2687	233	8.65e-05	9.96e-05
vitD	899	5	149850204	150981934	2687	233	7.6e-05	0.0493946
vitD	900	5	150981935	151892617	1940	143	1.09e-05	0.363834
DEP	901	5	151892618	152878627	1924	134	5.3e-05	0.00132992
vitD	901	5	151892618	152878627	1924	134	6.56e-05	0.0325119
DEP	902	5	152878628	153734494	2119	146	8.52e-05	6.15e-06
vitD	902	5	152878628	153734494	2119	146	8.15e-05	0.0151087
DEP	903	5	153734495	154599750	1756	196	9.52e-05	7.44e-06
vitD	903	5	153734495	154599750	1756	196	2.23e-05	0.284763
DEP	904	5	154599751	155459556	1802	153	1.08e-05	0.244904
vitD	904	5	154599751	155459556	1802	153	9.85e-05	0.0058903
DEP	905	5	155459557	156345451	1783	133	4.9e-05	0.0025074
vitD	905	5	155459557	156345451	1783	133	7.84e-05	0.0148889
DEP	906	5	156345452	157191081	2104	155	4.67e-05	0.00532604
vitD	906	5	156345452	157191081	2104	155	0.0001071	0.00344746
DEP	907	5	157191082	158484775	2722	220	4.06e-05	0.0280431
vitD	907	5	157191082	158484775	2722	220	5.57e-05	0.102819
DEP	908	5	158484776	159663733	2457	233	0.00010949	2.5e-06
vitD	908	5	158484776	159663733	2457	233	0.00011975	0.00594493
DEP	909	5	159663734	160519049	1943	205	7.14e-05	0.00048764
vitD	909	5	159663734	160519049	1943	205	3.11e-05	0.224484
DEP	910	5	160519050	161478177	2023	136	3.51e-05	0.0208793
vitD	910	5	160519050	161478177	2023	136	1.38e-05	0.330593
DEP	911	5	161478178	162386027	1593	155	6.72e-05	0.00022567
vitD	911	5	161478178	162386027	1593	155	7.72e-05	0.0224471
DEP	912	5	162386028	163781268	2992	250	0.00021953	2.96e-16
vitD	912	5	162386028	163781268	2992	250	0.00026332	3.46e-07
DEP	913	5	163781269	165289211	3055	266	0.00015546	1.65e-09
vitD	913	5	163781269	165289211	3055	266	0.00010435	0.0184883
DEP	914	5	165289212	166863413	2805	303	0.0001093	1.96e-05
vitD	914	5	165289212	166863413	2805	303	0.00038958	4.49e-11
DEP	915	5	166863414	168342743	2804	320	0.00029159	6.12e-21
vitD	915	5	166863414	168342743	2804	320	0.00026673	2.63e-06
DEP	916	5	168342744	169506966	2984	284	7.09e-05	0.00217167
vitD	916	5	168342744	169506966	2984	284	0.00020204	9.7e-05
DEP	917	5	169506967	170898340	2972	295	8.24e-05	0.00054913
vitD	917	5	169506967	170898340	2972	295	0.00015316	0.00220173
DEP	918	5	170898341	172285682	3041	336	9.23e-05	0.00039253
vitD	918	5	170898341	172285682	3041	336	0.00017346	0.0012814
DEP	919	5	172285683	173606995	3152	315	7.62e-05	0.00180922
vitD	919	5	172285683	173606995	3152	315	0.00011822	0.0148223
DEP	920	5	173606996	174662885	2726	320	0.00015285	3.96e-08
vitD	920	5	173606996	174662885	2726	320	0.00015179	0.00325549
DEP	921	5	174662886	176180301	2411	274	7.01e-05	0.00213024
vitD	921	5	174662886	176180301	2411	274	0.00011104	0.0144906
DEP	922	5	176180302	177659902	2004	171	3.88e-05	0.0230471
DEP	923	5	177659903	178595252	2880	261	7.73e-05	0.00063812
vitD	923	5	177659903	178595252	2880	261	4.76e-05	0.157112
DEP	924	5	178595253	179794710	2769	306	0.00016623	8.6e-10
vitD	924	5	178595253	179794710	2769	306	0.0002262	3.17e-05
DEP	925	5	179794711	180902886	2087	211	9.96e-05	5.8e-06
DEP	926	6	63979	1380679	3037	330	6.73e-05	0.00560705
vitD	926	6	63979	1380679	3037	330	0.00018669	0.00056589
DEP	927	6	1380680	2746531	3135	323	5.91e-05	0.0109216
vitD	927	6	1380680	2746531	3135	323	0.00024752	1.1e-05
DEP	928	6	2746532	3964072	3013	314	8.6e-05	0.00050472
vitD	928	6	2746532	3964072	3013	314	0.00012729	0.00984477
DEP	929	6	3964073	4657086	1899	186	3.46e-05	0.0373123
vitD	929	6	3964073	4657086	1899	186	9.25e-05	0.014436
DEP	930	6	4657087	5378213	1833	191	5.99e-05	0.00204588
vitD	930	6	4657087	5378213	1833	191	9.3e-05	0.0149405
DEP	931	6	5378214	6621937	3322	340	0.00016957	4.56e-09
vitD	931	6	5378214	6621937	3322	340	0.00021565	0.00012267
DEP	932	6	6621938	7808323	3176	327	5.79e-05	0.013137
vitD	932	6	6621938	7808323	3176	327	0.00024926	1.07e-05
DEP	933	6	7808324	9020710	3047	209	1.57e-05	0.212313
vitD	933	6	7808324	9020710	3047	209	6.27e-05	0.0737324
DEP	934	6	9020711	10416550	3185	261	9.22e-05	8.32e-05
vitD	934	6	9020711	10416550	3185	261	0.00020123	6.1e-05
DEP	935	6	10416551	11790671	3055	283	7.55e-05	0.00103745
vitD	935	6	10416551	11790671	3055	283	0.00017385	0.00056237
DEP	936	6	11790672	13352326	3305	269	0.00021246	7.01e-15
vitD	936	6	11790672	13352326	3305	269	6.1e-05	0.104698
DEP	937	6	13352327	15069421	3050	290	0.00014168	5.26e-08
vitD	937	6	13352327	15069421	3050	290	0.00039713	1.05e-11
DEP	938	6	15069422	16566882	3433	290	0.00014285	4.16e-08
vitD	938	6	15069422	16566882	3433	290	0.00013099	0.00647324
DEP	939	6	16566883	17391994	1769	225	0.00015887	1.02e-10
vitD	939	6	16566883	17391994	1769	225	0.00012539	0.00389176
DEP	940	6	17391995	18208676	1817	142	2.68e-05	0.0568895
vitD	940	6	17391995	18208676	1817	142	4.73e-05	0.0919211
DEP	941	6	18208677	18775022	1816	97	4.54e-05	0.00142792
vitD	941	6	18208677	18775022	1816	97	0.0001112	0.00038396
DEP	942	6	18775023	19449152	1816	113	5.86e-05	0.00021424
vitD	942	6	18775023	19449152	1816	113	0.0001386	6.16e-05
DEP	943	6	19449153	20418020	2181	257	0.00012628	2.61e-07
vitD	943	6	19449153	20418020	2181	257	0.00014375	0.00218026
DEP	944	6	20418021	21295864	2060	191	2.09e-05	0.128214
vitD	944	6	20418021	21295864	2060	191	0.00011113	0.00535135
DEP	945	6	21295865	22199713	1743	240	8.94e-05	7.98e-05
vitD	945	6	21295865	22199713	1743	240	0.00026042	3.03e-07
DEP	946	6	22199714	23192337	2626	217	0.0001482	5.56e-10
vitD	946	6	22199714	23192337	2626	217	0.0002792	1.84e-08
DEP	947	6	23192338	23939306	2060	227	0.0001475	1.4e-09
vitD	947	6	23192338	23939306	2060	227	2.86e-05	0.252748
DEP	948	6	23939307	24950379	2762	244	9.49e-05	3.31e-05
vitD	948	6	23939307	24950379	2762	244	0.00014091	0.0020883
DEP	949	6	24950380	25684629	2213	179	3.55e-05	0.0296215
vitD	949	6	24950380	25684629	2213	179	0.00018226	2.13e-05
DEP	950	6	25684630	26396200	1713	107	8.75e-05	2.37e-07
vitD	950	6	25684630	26396200	1713	107	0.00016618	2.41e-06
DEP	951	6	26396201	27261035	1304	70	0.00014163	1.6e-16
DEP	952	6	27261036	28666364	2304	88	0.00018617	2.59e-21
DEP	953	6	28666365	29529755	14	7	8.21e-05	2.82e-16
DEP	954	6	29529756	29833843	188	16	4.96e-06	0.186651
vitD	954	6	29529756	29833843	188	16	1.13e-05	0.160396
DEP	957	6	30715007	31106493	176	30	7.5e-05	8.11e-10
vitD	957	6	30715007	31106493	176	30	4.84e-05	0.00526759
DEP	958	6	31106494	31250556	136	22	1.21e-05	0.0641447
vitD	958	6	31106494	31250556	136	22	3.38e-05	0.0163984
DEP	959	6	31250557	31320268	6	6	9.2e-06	0.0242078
vitD	959	6	31250557	31320268	6	6	1.63e-05	0.0312276
DEP	960	6	31320269	31427209	171	29	5.54e-05	9.17e-07
vitD	960	6	31320269	31427209	171	29	5.32e-05	0.00261861
DEP	961	6	31427210	32208901	595	91	0.00010989	4.46e-10
vitD	961	6	31427210	32208901	595	91	0.00021875	8.21e-10
DEP	964	6	32539568	32586784	147	31	1.21e-05	0.0737202
vitD	964	6	32539568	32586784	147	31	4.92e-05	0.00523999
DEP	965	6	32586785	32629239	115	42	0.00020235	1.84e-26
vitD	965	6	32586785	32629239	115	42	4.59e-05	0.0155305
DEP	966	6	32629240	32682213	21	9	1.52e-05	0.00582382
vitD	966	6	32629240	32682213	21	9	5.34e-05	6.42e-05
DEP	967	6	32682214	32897998	356	50	5.26e-05	1.21e-05
vitD	967	6	32682214	32897998	356	50	6.63e-05	0.00278625
DEP	968	6	32897999	33194975	319	61	4.76e-05	0.00013514
vitD	968	6	32897999	33194975	319	61	2.79e-05	0.114532
DEP	969	6	33194976	33864262	1519	162	8.35e-05	1.43e-05
vitD	969	6	33194976	33864262	1519	162	5.4e-05	0.0784087
DEP	970	6	33864263	34979270	2176	172	4.61e-05	0.00812928
vitD	970	6	33864263	34979270	2176	172	0.00012281	0.00169657
DEP	971	6	34979271	36346353	2320	190	1.35e-05	0.226847
DEP	972	6	36346354	37570051	2786	269	6.34e-05	0.00405536
vitD	972	6	36346354	37570051	2786	269	0.00031333	9.42e-09
DEP	973	6	37570052	38688720	2377	229	6.43e-05	0.00190021
vitD	973	6	37570052	38688720	2377	229	8.34e-05	0.0346771
DEP	974	6	38688721	39785907	2900	241	6.18e-05	0.00337145
vitD	974	6	38688721	39785907	2900	241	8.84e-05	0.0305737
DEP	975	6	39785908	40778401	2658	222	0.00011043	1.2e-06
vitD	975	6	39785908	40778401	2658	222	0.00015413	0.00061008
DEP	976	6	40778402	42103738	2802	295	8.68e-05	0.00037219
vitD	976	6	40778402	42103738	2802	295	0.00039367	1.94e-11
DEP	977	6	42103739	43770626	2712	223	9.44e-05	2.56e-05
vitD	977	6	42103739	43770626	2712	223	0.00027997	2.21e-08
DEP	978	6	43770627	44596897	1715	269	3.26e-05	0.0706726
vitD	978	6	43770627	44596897	1715	269	0.00027107	3.77e-07
DEP	980	6	45408422	46430701	1917	195	6.41e-05	0.00118236
vitD	980	6	45408422	46430701	1917	195	0.00010314	0.0089187
DEP	981	6	46430702	47313443	1860	186	4.91e-05	0.00682397
vitD	981	6	46430702	47313443	1860	186	1.59e-05	0.334327
DEP	982	6	47313444	48393981	2326	151	6.75e-05	0.00019158
vitD	982	6	47313444	48393981	2326	151	2.46e-05	0.240011
DEP	983	6	48393982	49528164	2192	92	2.13e-05	0.060547
DEP	984	6	49528165	50940767	2968	157	0.00012373	2.42e-09
vitD	984	6	49528165	50940767	2968	157	9.14e-05	0.00987317
DEP	985	6	50940768	51826423	2240	132	8.94e-05	9.77e-07
vitD	985	6	50940768	51826423	2240	132	9.02e-05	0.00661432
DEP	986	6	51826424	52598879	1900	201	2.79e-05	0.0789744
vitD	986	6	51826424	52598879	1900	201	6.07e-05	0.0761038
DEP	987	6	52598880	53425492	1803	174	5.51e-05	0.00264612
vitD	987	6	52598880	53425492	1803	174	0.00018265	1.7e-05
DEP	988	6	53425493	54452767	2167	154	1.26e-05	0.215828
vitD	988	6	53425493	54452767	2167	154	8.01e-05	0.0185802
DEP	989	6	54452768	55469137	3071	127	9.15e-06	0.267894
vitD	989	6	54452768	55469137	3071	127	5.55e-05	0.0526287
vitD	990	6	55469138	56200985	1998	105	6.02e-06	0.4032
DEP	991	6	56200986	57316157	1507	122	1.54e-05	0.148836
vitD	991	6	56200986	57316157	1507	122	3.44e-06	0.440855
DEP	992	6	57316158	58141889	978	19	1.59e-05	0.013298
vitD	992	6	57316158	58141889	978	19	0.00010351	1.25e-07
DEP	993	6	58141890	61883560	1013	27	3.57e-06	0.287682
vitD	993	6	58141890	61883560	1013	27	6.7e-05	0.00031418
DEP	994	6	61883561	62693128	1492	32	9.41e-06	0.122261
vitD	994	6	61883561	62693128	1492	32	8.89e-05	2.56e-05
DEP	995	6	62693129	64010286	2836	87	2.28e-05	0.0456686
vitD	995	6	62693129	64010286	2836	87	0.00010863	0.00029865
DEP	996	6	64010287	65759861	3066	123	8.31e-05	1.96e-06
vitD	996	6	64010287	65759861	3066	123	5.14e-05	0.0626197
DEP	997	6	65759862	66445495	1660	98	4.5e-05	0.00175948
vitD	997	6	65759862	66445495	1660	98	4.73e-05	0.0583194
DEP	998	6	66445496	67036787	1755	80	6.46e-05	8.41e-06
DEP	999	6	67036788	67559694	1739	113	3.58e-05	0.0115072
DEP	1000	6	67559695	68547494	3201	116	4.08e-05	0.00582103
vitD	1000	6	67559695	68547494	3201	116	5.37e-05	0.0508114
DEP	1001	6	68547495	69294227	2412	142	6.64e-05	0.00015852
vitD	1001	6	68547495	69294227	2412	142	1.15e-05	0.357834
DEP	1002	6	69294228	70363348	2407	129	1.22e-05	0.208925
vitD	1002	6	69294228	70363348	2407	129	5.31e-05	0.061015
DEP	1003	6	70363349	71610787	2550	198	8.18e-05	7.02e-05
DEP	1004	6	71610788	72290723	1949	124	2.04e-05	0.0959938
DEP	1005	6	72290724	73170168	1920	139	1.84e-05	0.130257
DEP	1006	6	73170169	74401506	2541	170	2.9e-05	0.0560508
vitD	1006	6	73170169	74401506	2541	170	1.68e-05	0.319126
DEP	1007	6	74401507	75461313	2618	116	3.16e-06	0.393918
DEP	1008	6	75461314	77274030	2658	154	4.82e-05	0.00469528
vitD	1008	6	75461314	77274030	2658	154	7.64e-05	0.0229237
DEP	1009	6	77274031	78168731	2090	132	1.29e-05	0.200258
vitD	1009	6	77274031	78168731	2090	132	1.16e-05	0.351686
DEP	1010	6	78168732	78959762	1809	81	3.32e-05	0.00719641
DEP	1011	6	78959763	79859903	2000	91	1.06e-05	0.200118
vitD	1011	6	78959763	79859903	2000	91	4.57e-05	0.0582486
DEP	1012	6	79859904	80693927	1935	165	7.56e-05	6.93e-05
vitD	1012	6	79859904	80693927	1935	165	0.00010435	0.00508495
DEP	1013	6	80693928	81567706	2157	91	3.06e-06	0.380291
DEP	1014	6	81567707	82388204	2113	73	1.13e-05	0.163435
DEP	1015	6	82388205	83571953	2310	158	6.12e-05	0.000704
vitD	1015	6	82388205	83571953	2310	158	0.00016403	4.54e-05
DEP	1016	6	83571954	85038134	2021	150	1.62e-05	0.158596
vitD	1016	6	83571954	85038134	2021	150	0.00014772	0.00013321
DEP	1017	6	85038135	85837203	1969	135	4.23e-05	0.00658639
DEP	1018	6	85837204	86818669	1872	94	1.57e-05	0.123176
vitD	1018	6	85837204	86818669	1872	94	1.08e-05	0.335778
DEP	1019	6	86818670	87516322	1737	114	5.36e-05	0.00059681
vitD	1019	6	86818670	87516322	1737	114	4.97e-05	0.0621896
DEP	1020	6	87516323	88499745	1979	102	4.02e-05	0.00402987
vitD	1020	6	87516323	88499745	1979	102	8.35e-06	0.372199
DEP	1021	6	88499746	89974267	3170	258	9.84e-05	2.67e-05
vitD	1021	6	88499746	89974267	3170	258	0.00011965	0.00807625
DEP	1022	6	89974268	91097024	1907	219	8.18e-05	0.00015391
vitD	1022	6	89974268	91097024	1907	219	0.00016274	0.00032306
DEP	1023	6	91097025	92015279	2019	205	5.5e-05	0.00473894
vitD	1023	6	91097025	92015279	2019	205	2.2e-05	0.291632
DEP	1024	6	92015280	92953798	1899	173	2.09e-05	0.118826
vitD	1024	6	92015280	92953798	1899	173	1.8e-05	0.3103
DEP	1025	6	92953799	93696825	1860	147	4.56e-05	0.00537657
DEP	1026	6	93696826	95176337	3142	213	8.74e-05	3.87e-05
vitD	1026	6	93696826	95176337	3142	213	0.00015322	0.00053106
DEP	1027	6	95176338	96480153	2491	145	3.67e-05	0.0177769
vitD	1027	6	95176338	96480153	2491	145	6.97e-05	0.029837
DEP	1028	6	96480154	98173003	3445	184	6.87e-05	0.00048859
vitD	1028	6	96480154	98173003	3445	184	8.18e-05	0.0247161
DEP	1029	6	98173004	99678876	2321	180	7.84e-05	6.78e-05
vitD	1029	6	98173004	99678876	2321	180	0.00013325	0.00099675
DEP	1030	6	99678877	100878645	2473	187	0.00013685	9.31e-10
vitD	1030	6	99678877	100878645	2473	187	6.73e-05	0.0518149
DEP	1031	6	100878646	101793542	1791	77	5.49e-05	6.83e-05
vitD	1031	6	100878646	101793542	1791	77	2.65e-05	0.150679
DEP	1032	6	101793543	102637706	1733	151	2.23e-05	0.0980753
vitD	1032	6	101793543	102637706	1733	151	6.53e-05	0.0407182
DEP	1033	6	102637707	103612625	1882	94	3.91e-05	0.00389636
vitD	1033	6	102637707	103612625	1882	94	3e-05	0.145946
DEP	1035	6	104209797	104951344	1760	126	2.8e-05	0.043169
DEP	1036	6	104951345	106053915	1807	175	3.59e-05	0.0286851
vitD	1036	6	104951345	106053915	1807	175	7.13e-05	0.0383913
DEP	1037	6	106053916	107309327	3134	280	0.0001087	1.01e-05
vitD	1037	6	106053916	107309327	3134	280	0.00016877	0.00071829
DEP	1038	6	107309328	109043244	2831	246	0.0001347	3.98e-08
vitD	1038	6	107309328	109043244	2831	246	6.04e-05	0.0974365
DEP	1039	6	109043245	110647842	2959	168	4.3e-05	0.01208
vitD	1039	6	109043245	110647842	2959	168	4.29e-05	0.130241
DEP	1040	6	110647843	111363443	1750	125	9.26e-06	0.26403
vitD	1040	6	110647843	111363443	1750	125	4.34e-05	0.0964971
DEP	1041	6	111363444	112342873	1743	147	5.02e-05	0.00283992
vitD	1041	6	111363444	112342873	1743	147	4.66e-05	0.0984361
DEP	1042	6	112342874	113705003	2292	203	7.6e-05	0.00020366
vitD	1042	6	112342874	113705003	2292	203	0.00011507	0.00502324
DEP	1043	6	113705004	115062811	2380	184	3.11e-05	0.0539801
vitD	1043	6	113705004	115062811	2380	184	0.00019111	1.21e-05
vitD	1044	6	115062812	116132147	2331	100	5.92e-05	0.0283211
DEP	1045	6	116132148	117674076	3039	175	2.54e-05	0.0827727
vitD	1045	6	116132148	117674076	3039	175	1.07e-05	0.378186
DEP	1046	6	117674077	118529071	1741	139	1.44e-05	0.177942
vitD	1046	6	117674077	118529071	1741	139	2.37e-05	0.239683
DEP	1047	6	118529072	119451294	1966	115	1.94e-05	0.0991872
vitD	1047	6	118529072	119451294	1966	115	1.1e-05	0.348936
DEP	1048	6	119451295	120339244	2207	104	3.38e-05	0.0130101
vitD	1048	6	119451295	120339244	2207	104	2.5e-05	0.196933
vitD	1050	6	121087445	121908063	2060	88	0.0001241	6.46e-05
DEP	1052	6	122929291	123854857	2039	186	2.32e-05	0.105396
vitD	1052	6	122929291	123854857	2039	186	9.52e-05	0.012417
DEP	1053	6	123854858	125365054	2984	296	0.00012024	2.25e-06
vitD	1053	6	123854858	125365054	2984	296	8.64e-05	0.0478486
DEP	1054	6	125365055	127545459	2667	210	2.53e-05	0.0987276
vitD	1054	6	125365055	127545459	2667	210	0.00023832	5.71e-07
vitD	1055	6	127545460	128763380	1858	151	0.00013564	0.00037313
DEP	1056	6	128763381	129850178	2206	172	4.44e-05	0.0116572
vitD	1056	6	128763381	129850178	2206	172	2.19e-05	0.276177
DEP	1057	6	129850179	130550137	1794	217	9.8e-05	8.4e-06
vitD	1057	6	129850179	130550137	1794	217	7.52e-05	0.0458945
DEP	1058	6	130550138	131457164	2479	148	7.94e-05	1.68e-05
vitD	1058	6	130550138	131457164	2479	148	1.35e-05	0.340166
DEP	1059	6	131457165	132890694	2582	236	5e-05	0.0115747
vitD	1059	6	131457165	132890694	2582	236	0.0003414	1.13e-10
DEP	1060	6	132890695	134313643	2978	234	1.3e-05	0.245025
vitD	1060	6	132890695	134313643	2978	234	0.0001374	0.00218923
DEP	1061	6	134313644	135544083	2350	240	0.00012349	2.53e-07
vitD	1061	6	134313644	135544083	2350	240	0.0002504	7.09e-07
DEP	1062	6	135544084	137553212	2430	235	7.41e-05	0.00068838
vitD	1062	6	135544084	137553212	2430	235	6.72e-05	0.071364
DEP	1063	6	137553213	138825721	2961	254	8.92e-05	0.00012671
vitD	1063	6	137553213	138825721	2961	254	0.00015267	0.00122783
DEP	1064	6	138825722	139716713	2009	196	6.36e-05	0.00122526
vitD	1064	6	138825722	139716713	2009	196	0.00010597	0.00774343
DEP	1065	6	139716714	141449453	2732	200	1.19e-05	0.26139
vitD	1065	6	139716714	141449453	2732	200	0.00016432	0.00017486
DEP	1066	6	141449454	143083347	2599	166	8e-05	3.17e-05
vitD	1066	6	141449454	143083347	2599	166	3.85e-06	0.445065
DEP	1067	6	143083348	144791455	2972	288	0.00016268	1.17e-09
vitD	1067	6	143083348	144791455	2972	288	2.32e-05	0.312476
DEP	1068	6	144791456	145778282	2032	134	5.08e-05	0.00188393
vitD	1068	6	144791456	145778282	2032	134	2.59e-05	0.216549
DEP	1070	6	147015883	148184844	2218	219	0.00011196	8.07e-07
vitD	1070	6	147015883	148184844	2218	219	0.00010177	0.013038
DEP	1071	6	148184845	149278798	3082	299	3.57e-05	0.0645112
vitD	1071	6	148184845	149278798	3082	299	0.00016729	0.00106972
DEP	1072	6	149278799	150635315	3077	245	3.98e-05	0.0360985
vitD	1072	6	149278799	150635315	3077	245	0.00013928	0.00235604
DEP	1073	6	150635316	151629954	3021	297	0.00016241	1.84e-09
vitD	1073	6	150635316	151629954	3021	297	6.39e-05	0.105633
DEP	1074	6	151629955	152376499	1798	194	0.00014821	1.04e-10
vitD	1074	6	151629955	152376499	1798	194	9.56e-05	0.0133298
DEP	1075	6	152376500	153082361	1867	199	6.92e-05	0.00056399
vitD	1075	6	152376500	153082361	1867	199	4.4e-05	0.143494
DEP	1076	6	153082362	153791461	1816	162	2.01e-05	0.120765
DEP	1077	6	153791462	154462010	1804	115	1.55e-05	0.146089
vitD	1077	6	153791462	154462010	1804	115	9.2e-07	0.47081
DEP	1078	6	154462011	155523957	2530	286	9.57e-05	9.88e-05
vitD	1078	6	154462011	155523957	2530	286	0.00025661	2.07e-06
DEP	1079	6	155523958	156762740	3022	283	0.00013213	2.78e-07
vitD	1079	6	155523958	156762740	3022	283	0.00010084	0.0245679
DEP	1080	6	156762741	158220143	2146	252	0.00012855	1.44e-07
vitD	1080	6	156762741	158220143	2146	252	0.0002027	4.34e-05
DEP	1081	6	158220144	158952060	1885	144	4.28e-05	0.00787564
vitD	1081	6	158220144	158952060	1885	144	7.01e-05	0.028793
DEP	1082	6	158952061	159604052	1879	159	1.19e-05	0.236907
vitD	1082	6	158952061	159604052	1879	159	2.59e-05	0.234995
DEP	1083	6	159604053	160583918	2197	197	1.95e-05	0.154649
vitD	1083	6	159604053	160583918	2197	197	0.00017369	7.89e-05
DEP	1084	6	160583919	161371014	1837	143	1.66e-05	0.15667
vitD	1084	6	160583919	161371014	1837	143	0.00014155	0.0001759
DEP	1085	6	161371015	162254229	2229	260	0.00013012	1.69e-07
vitD	1085	6	161371015	162254229	2229	260	0.00013422	0.00389223
DEP	1086	6	162254230	163336361	2896	216	7.34e-05	0.000446
vitD	1086	6	162254230	163336361	2896	216	0.00015996	0.00036784
DEP	1087	6	163336362	164687462	3444	305	0.00014671	2.52e-08
vitD	1087	6	163336362	164687462	3444	305	2.24e-05	0.322706
DEP	1088	6	164687463	165835953	3266	233	0.00015447	2.66e-10
DEP	1089	6	165835954	166853325	2921	287	2.61e-05	0.13115
vitD	1089	6	165835954	166853325	2921	287	0.00013005	0.00661426
DEP	1090	6	166853326	167714865	2493	234	6.92e-05	0.00105293
vitD	1090	6	166853326	167714865	2493	234	2.65e-05	0.270514
DEP	1091	6	167714866	168707338	1886	239	4.05e-05	0.0349091
DEP	1092	6	168707339	169667886	3238	242	0.00010231	9.41e-06
vitD	1092	6	168707339	169667886	3238	242	6.35e-05	0.0853349
DEP	1093	6	169667887	171053405	2961	194	2.3e-05	0.112276
vitD	1093	6	169667887	171053405	2961	194	0.00013201	0.0014676
vitD	1094	7	15064	617319	594	104	4.33e-05	0.0800384
DEP	1095	7	617320	1366972	1456	131	7.74e-05	1.32e-05
DEP	1096	7	1366973	2473749	2632	206	0.00017387	3.51e-13
vitD	1096	7	1366973	2473749	2632	206	5.54e-05	0.097271
DEP	1097	7	2473750	3100211	1656	253	0.0001059	7.36e-06
vitD	1097	7	2473750	3100211	1656	253	0.00011876	0.00813619
DEP	1098	7	3100212	4139431	3106	260	8.96e-05	0.00012106
DEP	1099	7	4139432	4938442	2438	273	0.00013107	2.76e-07
vitD	1099	7	4139432	4938442	2438	273	9.92e-05	0.0245725
DEP	1100	7	4938443	6020653	2684	271	8.08e-05	0.00051487
DEP	1101	7	6020654	6716905	1712	165	0.00010627	1.84e-07
vitD	1101	7	6020654	6716905	1712	165	2.06e-05	0.283299
DEP	1102	7	6716906	7167610	1010	115	1.73e-05	0.118955
DEP	1103	7	7167611	7926500	2279	247	5.69e-05	0.0061139
vitD	1103	7	7167611	7926500	2279	247	9.76e-05	0.0213468
DEP	1104	7	7926501	8718351	2314	273	0.0001581	2.33e-09
vitD	1104	7	7926501	8718351	2314	273	6.64e-05	0.0888689
DEP	1105	7	8718352	9225106	1626	240	0.00011353	1.36e-06
vitD	1105	7	8718352	9225106	1626	240	2.75e-05	0.266559
DEP	1106	7	9225107	9900801	2282	202	4.08e-05	0.0222907
vitD	1106	7	9225107	9900801	2282	202	5.04e-05	0.115984
DEP	1107	7	9900802	10481677	1865	164	1.53e-06	0.442777
vitD	1107	7	9900802	10481677	1865	164	9.25e-05	0.0104739
DEP	1108	7	10481678	11232447	2080	153	3.59e-06	0.401294
DEP	1109	7	11232448	11855413	1913	229	0.00010092	9.46e-06
vitD	1109	7	11232448	11855413	1913	229	0.0001231	0.00474428
[truncated: 2,584 more rows]

## Sheet: Table S3
Supplementary Table S3. Local genetic correlations with significant associations (after correction) were identified from bivariate LAVA analysis. The number of SNPs per locus is given, with the number of principal components capturing the vairance at that locus. R2 is a measure of variance explained in the phenotype by signal at the locus. For Rho and R2 bounds for the 95% confidence intervals ar…
phen1	phen2	Partition	CHR	BP start	BP stop	N SNPs	N PCs	Rho	Rho lower	Rho upper	R2	R2 lower	R2 upper	p (FDR)
DEP	vitD	881	5	124109486	125131720	2520	265	-0.64975	-1	-0.34777	0.422175	0.12095	1	6.25e-05
DEP	vitD	192	1	241033585	241813534	1823	250	-0.604432	-1	-0.26443	0.365339	0.06992	1	0.000947656
DEP	vitD	1640	11	27018308	28577718	2199	164	0.670107	0.29187	1	0.449044	0.08519	1	0.00116783
DEP	vitD	464	3	47588462	50387742	2160	95	0.457743	0.19548	0.74208	0.209529	0.03821	0.55068	0.00164442
DEP	vitD	1334	8	105370131	106500950	2099	188	-0.598693	-1	-0.24017	0.358433	0.05768	1	0.00201305
DEP	vitD	2009	14	79199452	81001920	3116	268	0.534655	0.20353	0.95751	0.285856	0.04142	0.91682	0.00256937
DEP	vitD	914	5	165289212	166863413	2805	303	-0.51078	-0.91515	-0.19116	0.260896	0.03654	0.8375	0.00265872
DEP	vitD	2068	15	63218979	64339945	2507	194	-0.536119	-0.97543	-0.19062	0.287424	0.03668	0.95147	0.00361763
DEP	vitD	337	2	147252197	149568875	3252	175	-0.516003	-0.92387	-0.18032	0.266259	0.03251	0.85354	0.0038746
DEP	vitD	1598	10	124894143	125798319	2572	269	-0.479931	-0.85527	-0.16319	0.230334	0.02663	0.73148	0.00405704
DEP	vitD	1627	11	15126768	16383386	2124	183	-0.272949	-0.47356	-0.08561	0.074501	0.0075	0.22426	0.00507301
DEP	vitD	1453	9	109150718	110630150	3295	321	-0.439536	-0.79358	-0.1333	0.193192	0.01793	0.62977	0.00649061
DEP	vitD	617	4	17290237	18753263	3174	194	0.480419	0.13883	0.89593	0.230802	0.01927	0.8027	0.00826937
DEP	vitD	1999	14	68976913	69794542	1947	226	-0.420111	-0.77589	-0.11594	0.176493	0.01406	0.602	0.00838814
DEP	vitD	335	2	144503689	145977920	1628	192	-0.386011	-0.69243	-0.10474	0.149004	0.01163	0.47946	0.00898385
DEP	vitD	2053	15	46022643	46884071	1660	136	-0.487714	-0.90637	-0.14554	0.237865	0.02159	0.82151	0.00905743
DEP	vitD	2223	17	65582328	66757556	2323	220	0.416197	0.08941	0.79308	0.17322	0.00847	0.62898	0.0147006
DEP	vitD	2122	16	20351262	22667048	2084	185	-0.38751	-0.73117	-0.07639	0.150164	0.00716	0.53461	0.0167315
DEP	vitD	2123	16	22667049	24014705	2750	230	-0.314581	-0.61119	-0.05394	0.0989609	0.00342	0.37355	0.024746
DEP	vitD	266	2	57952946	59251996	1991	207	-0.34908	-0.69404	-0.03437	0.121857	0.00252	0.48169	0.0312659
DEP	vitD	2072	15	69089816	70767983	3112	309	0.29848	0.02486	0.59448	0.08909	0.00186	0.35341	0.0319361
DEP	vitD	2319	19	11681979	13213186	2219	149	-0.283578	-0.55571	-0.02427	0.0804166	0.00165	0.30882	0.0351723
DEP	vitD	179	1	230227248	231287764	3129	285	-0.297093	-0.60299	-0.02139	0.0882645	0.00174	0.36359	0.0406598
DEP	vitD	1296	8	59555978	60476248	1599	175	-0.389017	-0.83314	-0.0162	0.151334	0.00213	0.69412	0.0447666
DEP	vitD	915	5	166863414	168342743	2804	320	0.270941	0.00421	0.57403	0.0734092	0.00094	0.32951	0.0521542
DEP	vitD	230	2	26894103	28819510	2573	185	-0.244239	-0.49413	0.00286	0.0596528	0	0.24416	0.0546492
DEP	vitD	2426	20	60125334	60766557	1815	269	-0.347869	-0.75158	0.0048	0.121013	0	0.56488	0.0550259
DEP	vitD	961	6	31427210	32208901	595	91	-0.31203	-0.64074	0.00675	0.0973624	0	0.41054	0.0553638
DEP	vitD	1790	12	51769420	53039987	2931	264	-0.356745	-0.78286	0.01637	0.127267	0	0.61287	0.0603081
DEP	vitD	1495	10	7659873	8771920	3277	306	-0.298116	-0.64094	0.01706	0.0888732	0	0.4108	0.0629586
DEP	vitD	1851	12	123396635	124843768	2620	182	-0.331448	-0.71634	0.01907	0.109858	0	0.51314	0.0641397
DEP	vitD	1210	7	131856482	133807216	3006	240	0.304339	-0.01875	0.65584	0.0926222	0	0.43012	0.0654962
DEP	vitD	2222	17	64438388	65582327	2423	271	0.29932	-0.02833	0.65582	0.0895922	0	0.4301	0.0672219
DEP	vitD	1061	6	134313644	135544083	2350	240	-0.314656	-0.71205	0.03363	0.0990084	0	0.50701	0.0777342
DEP	vitD	1625	11	12470450	13364727	2109	235	0.255281	-0.03182	0.56553	0.0651685	0	0.31983	0.0804491
DEP	vitD	68	1	79065287	80099353	2561	130	-0.362235	-0.82849	0.04133	0.131214	0	0.68639	0.0834947
DEP	vitD	898	5	148662215	149850203	2395	289	0.271775	-0.03259	0.60619	0.0738618	0	0.36747	0.0837891
DEP	vitD	2027	14	100786190	102004377	2536	315	-0.255831	-0.57699	0.04481	0.0654494	0	0.33292	0.0926491
DEP	vitD	1942	13	104378436	105672500	2912	282	-0.292714	-0.68479	0.05388	0.0856817	0	0.46894	0.097817
DEP	vitD	248	2	43295777	44104110	1872	199	-0.313113	-0.7486	0.06985	0.0980398	0	0.5604	0.101262
DEP	vitD	175	1	224943338	226534711	3081	199	-0.311797	-0.72347	0.06614	0.0972172	0	0.52341	0.101545
DEP	vitD	54	1	62778734	64344226	2938	243	0.261664	-0.05442	0.60878	0.0684681	0	0.37061	0.102971
DEP	vitD	1737	11	132584402	133521642	2301	317	-0.276081	-0.65122	0.05533	0.0762209	0	0.42409	0.103631
DEP	vitD	912	5	162386028	163781268	2992	250	-0.230746	-0.54183	0.05443	0.0532437	0	0.29358	0.112006
DEP	vitD	1267	8	21650454	22895018	2449	291	-0.226921	-0.53532	0.06018	0.051493	0	0.28656	0.118693
DEP	vitD	1794	12	56987106	58748139	2257	164	-0.196654	-0.47312	0.06409	0.038673	0	0.22385	0.145392
DEP	vitD	2318	19	10028841	11681978	2980	253	0.203497	-0.08442	0.50301	0.0414111	0	0.25302	0.152426
DEP	vitD	2403	20	38427595	40272390	3114	256	-0.184398	-0.44702	0.06617	0.0340026	0	0.19983	0.152441
DEP	vitD	580	3	181424324	183203155	2661	233	0.246323	-0.08626	0.61904	0.0606751	0	0.38321	0.152581
DEP	vitD	803	5	30416067	31679464	2836	270	0.246922	-0.09851	0.63321	0.0609707	0	0.40096	0.160184
DEP	vitD	51	1	58387484	59889045	3133	252	0.219096	-0.0922	0.55322	0.0480032	0	0.30626	0.166842
DEP	vitD	2047	15	36583328	37962915	2928	290	-0.192975	-0.48507	0.08515	0.0372395	0	0.23529	0.168219
DEP	vitD	1489	10	3225337	3880322	1769	221	0.236369	-0.1146	0.62225	0.0558701	0	0.3872	0.186223
DEP	vitD	2415	20	51533751	52411532	1753	281	-0.184922	-0.48355	0.10178	0.0341962	0	0.23382	0.198705
DEP	vitD	388	2	210842458	212520453	3091	227	-0.228664	-0.61658	0.12884	0.0522872	0	0.38017	0.200323
DEP	vitD	359	2	174118390	174927563	1692	231	-0.214026	-0.59106	0.13272	0.0458073	0	0.34935	0.214902
DEP	vitD	2090	15	90632719	91593623	2134	204	-0.181129	-0.48463	0.11725	0.0328076	0	0.23487	0.221991
DEP	vitD	638	4	37880861	38984838	2915	283	0.227748	-0.14604	0.63976	0.0518694	0	0.41141	0.223581
DEP	vitD	1937	13	98527336	99402294	2113	260	-0.171012	-0.46908	0.11586	0.0292453	0	0.22023	0.230052
DEP	vitD	1913	13	73114510	74437635	3051	260	-0.195194	-0.55152	0.13433	0.0381006	0	0.30418	0.23917
DEP	vitD	333	2	142494981	143259780	1860	160	-0.178597	-0.49879	0.13152	0.0318969	0	0.24879	0.24927
DEP	vitD	2059	15	53263127	54332799	2877	210	-0.217546	-0.63182	0.15448	0.0473261	0	0.3992	0.252318
DEP	vitD	1572	10	92911507	94503299	2461	136	-0.216058	-0.64292	0.18379	0.0466809	0	0.41335	0.280182
DEP	vitD	1461	9	116159541	117054909	2061	268	0.219673	-0.19308	0.69571	0.0482561	0	0.48421	0.283306
DEP	vitD	2095	15	95662426	96864278	2478	319	-0.175223	-0.5267	0.15909	0.0307031	0	0.27819	0.291972
DEP	vitD	297	2	100202437	101556799	2835	181	0.157474	-0.14832	0.47279	0.0247979	0	0.22376	0.297504
DEP	vitD	946	6	22199714	23192337	2626	217	-0.162871	-0.49207	0.14573	0.0265268	0	0.24222	0.297834
DEP	vitD	3	1	2215496	2983519	1238	164	0.202365	-0.20464	0.63475	0.0409515	0	0.40299	0.305016
DEP	vitD	164	1	213958293	214783872	1829	213	-0.181607	-0.55215	0.17628	0.032981	0	0.30538	0.312462
DEP	vitD	950	6	25684630	26396200	1713	107	0.195608	-0.1955	0.61096	0.0382624	0	0.3735	0.31289
DEP	vitD	590	3	193122091	194217140	2401	261	0.164872	-0.17287	0.50067	0.0271827	0	0.25258	0.317783
DEP	vitD	2310	19	3085447	3893909	1423	229	0.168238	-0.18948	0.55027	0.0283041	0	0.30284	0.337142
DEP	vitD	1733	11	128262551	129451784	2352	274	0.156282	-0.17984	0.50334	0.024424	0	0.25393	0.34408
DEP	vitD	937	6	13352327	15069421	3050	290	-0.139828	-0.45041	0.16306	0.0195519	0	0.20363	0.348685
DEP	vitD	158	1	205009624	205917548	2078	210	-0.17704	-0.59409	0.22139	0.0313433	0	0.35343	0.357999
DEP	vitD	78	1	89753965	90941549	1969	196	0.153992	-0.1991	0.52763	0.0237137	0	0.2784	0.377297
DEP	vitD	2181	17	7264459	8554763	2345	236	0.129163	-0.1682	0.42596	0.016683	0	0.18185	0.380439
DEP	vitD	2408	20	44072211	45673603	3244	288	-0.135859	-0.48108	0.18722	0.0184578	0	0.2316	0.395683
DEP	vitD	1295	8	58675118	59555977	2077	185	0.173088	-0.24562	0.63268	0.0299594	0	0.40297	0.399727
DEP	vitD	2133	16	50467034	52041336	2843	293	-0.0818776	-0.30276	0.13443	0.00670393	0	0.09187	0.461482
DEP	vitD	2234	17	77412787	78438332	2151	287	0.116735	-0.22814	0.47379	0.0136271	0	0.22763	0.494708
DEP	vitD	1464	9	119001228	119890464	1938	220	-0.100591	-0.40728	0.20383	0.0101186	0	0.16865	0.504411
DEP	vitD	1731	11	126304241	127306871	2526	274	0.104068	-0.23741	0.44734	0.0108302	0	0.20483	0.533954
DEP	vitD	1948	13	109813577	110995432	3337	333	-0.11143	-0.50746	0.25379	0.0124166	0	0.26185	0.541202
DEP	vitD	1678	11	69713997	71242834	3443	273	-0.0599576	-0.26431	0.13987	0.00359491	0	0.07074	0.543909
DEP	vitD	768	4	184338585	185483262	3069	330	-0.0973484	-0.44686	0.23744	0.00947671	0	0.20489	0.553511
DEP	vitD	738	4	155044410	156520288	2828	223	-0.107561	-0.49388	0.26139	0.0115694	0	0.2511	0.558372
DEP	vitD	2135	16	53393883	54866095	3250	324	0.0731116	-0.18436	0.3364	0.00534531	0	0.11466	0.568393
DEP	vitD	196	1	244723197	245970505	2762	325	-0.100682	-0.49192	0.27467	0.0101369	0	0.25136	0.585243
DEP	vitD	2311	19	3893910	4741718	1294	186	-0.0944211	-0.47372	0.26975	0.00891534	0	0.22999	0.589753
DEP	vitD	1674	11	64594823	66782661	2555	180	-0.0919731	-0.44727	0.25743	0.00845906	0	0.20343	0.594071
DEP	vitD	113	1	154685546	156813845	2393	245	0.0643283	-0.18672	0.31563	0.00413813	0	0.10087	0.602362
DEP	vitD	2369	20	60795	884241	2155	330	-0.0757511	-0.39634	0.23424	0.00573823	0	0.15912	0.618487
DEP	vitD	2046	15	35118928	36583327	2846	251	0.0804513	-0.2957	0.47457	0.00647241	0	0.23507	0.662016
DEP	vitD	686	4	96183802	97540787	3354	211	-0.0668694	-0.39517	0.24826	0.00447152	0	0.16048	0.667134
DEP	vitD	1725	11	120064529	121208186	2197	262	0.0651017	-0.25927	0.39941	0.00423822	0	0.16879	0.682348
DEP	vitD	1172	7	81533567	82759283	2717	237	-0.0613516	-0.38495	0.25732	0.00376402	0	0.15636	0.697071
DEP	vitD	256	2	49849186	50756240	2131	182	0.0622919	-0.28602	0.4155	0.00388029	0	0.1807	0.713452
DEP	vitD	2416	20	52411533	53120334	1948	231	0.0341771	-0.18645	0.25468	0.00116808	0	0.06893	0.753068
DEP	vitD	1186	7	99465541	100849307	1785	162	0.0581511	-0.33407	0.46291	0.00338155	0	0.23544	0.758654
DEP	vitD	519	3	113657666	115649909	3026	262	-0.0343297	-0.28618	0.21003	0.00117853	0	0.08761	0.782682
DEP	vitD	2262	18	28792735	30401128	3171	242	0.0434277	-0.28301	0.37058	0.00188596	0	0.15415	0.78287
DEP	vitD	2100	15	100742118	101550750	2392	257	-0.0485335	-0.44594	0.35289	0.0023555	0	0.22834	0.800317
DEP	vitD	1965	14	32382246	33591113	2578	306	-0.0359103	-0.35854	0.29285	0.00128955	0	0.14505	0.819887
DEP	vitD	1764	12	23923799	25058714	2741	290	0.0271552	-0.23624	0.28416	0.000737402	0	0.09243	0.833164
DEP	vitD	2327	19	18504868	19749166	1836	157	-0.0360453	-0.39707	0.32418	0.00129926	0	0.17887	0.83499
DEP	vitD	864	5	106389389	107265911	1975	226	-0.039554	-0.45435	0.36938	0.00156452	0	0.23571	0.840385
DEP	vitD	2115	16	11022543	11916631	2514	243	-0.0317289	-0.37907	0.30098	0.00100673	0	0.16298	0.849342
DEP	vitD	1626	11	13364728	15126767	2808	206	0.0146612	-0.1669	0.19329	0.00021495	0	0.0446	0.870428
DEP	vitD	1589	10	114255955	115588903	2491	284	-0.0251562	-0.3375	0.29152	0.000632834	0	0.1342	0.87294
DEP	vitD	2137	16	55907390	57119889	2858	265	-0.02105	-0.30766	0.2616	0.000443102	0	0.1048	0.87716
DEP	vitD	466	3	51953969	54074844	2965	227	0.0204078	-0.2502	0.29472	0.000416476	0	0.10151	0.87927
DEP	vitD	2429	20	62179242	62963627	1606	179	-0.0266705	-0.41784	0.36353	0.000711315	0	0.20742	0.886462
DEP	vitD	19	1	17557747	18427820	2030	234	0.0194099	-0.26487	0.30865	0.000376744	0	0.11005	0.890272
DEP	vitD	2118	16	13893408	15921108	2212	217	0.0262679	-0.38377	0.44157	0.000690001	0	0.22531	0.892625
DEP	vitD	163	1	212347583	213958292	3330	264	-0.0136317	-0.29781	0.27717	0.000185822	0	0.11008	0.922866
DEP	vitD	221	2	15721704	17241115	3191	298	0.0131374	-0.29823	0.31844	0.000172591	0	0.12949	0.930696
DEP	vitD	1493	10	6234719	6897037	1734	279	-0.0122054	-0.40797	0.38168	0.000148973	0	0.20609	0.947073
DEP	vitD	2162	16	81437862	82310204	2771	327	-0.0099188	-0.32233	0.30372	9.84e-05	0	0.13047	0.948106
DEP	vitD	2134	16	52041337	53393882	2579	204	-0.010262	-0.35898	0.34457	0.000105308	0	0.1678	0.951977
DEP	vitD	1963	14	29029225	30831154	2713	258	-0.00751132	-0.25947	0.24369	5.64e-05	0	0.08296	0.952123
DEP	vitD	2289	18	60780195	62074993	2958	229	0.00751128	-0.33586	0.35179	5.64e-05	0	0.15811	0.963853
DEP	vitD	1603	10	129831970	130694008	2418	314	0.00269797	-0.38479	0.39043	7.28e-06	0	0.20524	0.988324
DEP	vitD	2362	19	54042241	54602370	1146	252	-0.00108931	-0.29662	0.28951	1.19e-06	0	0.1112	0.993988

## Sheet: Table S4
Supplementary Table S4. Distinct Shared Genetic Loci Identified Through MTAG (p < 5 × 10⁻⁸) and conjFDR (conjFDR < 0.05) The table provides detailed information on distinct shared genetic loci identified through Multi-Trait Analysis of GWAS (MTAG) and conjunctional false discovery rate (conjFDR) analysis. For each locus, we provide its identifier (locusnum), physical location (MinBP: start positi…
SNP	locusnum	CHR	LEAD_BP	MinBP	MaxBP	conjFDR	MTAG_pval	A1	A2	nearestGene	dist	func	CADD	RDB	minChrState	commonChrState	Z_in_vitD	Z_in_DEP	ConcordEffect	Novel_in_DEP	Related-traits	Study
rs2756119	59	14	104001517	103822687	104186052	2.30254e-05	2.24743e-11	A	G	TRMT61A	0	UTR3	1.406		2	4	-5.75407	6.53276	No	No	Intelligence; Depression; Serum 25-Hydroxyvitamin D levels; Cortical surface area	Hill et al. Mol Psychiatry 2019; Giannakopoulou et al. JAMA Psychiatry 2021; Revez et al. Nat Commun 2020; Shadrin et al. Neuroimage 2021
rs708228	47	11	57585662	57404779	57681828	0.0200931	3.35969e-10	T	C	CTNND1	0	UTR3	14.61	6	4	5	3.80722	-6.19741	No	No	Schizophrenia; Bone mineral density mean; anxiety disorders	Trubetskoy et al. Nature 2022; He et al. Osteoporos Int 2023; Li et al. Nat Hum Behav 2024
rs2226563	49	11	88749072	88486635	89200873	0.0340478	1.09055e-09	C	T	GRM5	0	intronic	0.794		14	15	-3.58922	6.01891	No	No	Depression; Skin pigmentation; Insomnia	Nagel et al. Nat Genet 2018; Adhikari et al. Nat Commun 2019; Watanabe et al. Nat Genet 2022
rs9611474	73	22	41434858	41085969	41713111	0.00203166	1.56837e-09	A	G	Y_RNA	6642	intergenic	0.264	4	2	15	4.55293	-5.92105	No	No	Depression; Skin pigmentation measurement; Parkinson's Disease	Zhou et al. JAMA Psychiatry 2017; Jonnalagadda et al. Genome Biol Evol 2019; Smeland et al. Biol Psychiatry 2021
rs62014172	61	15	63959311	63735743	64132818	0.000179509	2.9213e-09	C	T	HERC1	0	intronic	5.443	5	4	4	5.34898	-5.78706	No	No	Heel bone mineral density; Depression; High density lipoprotein cholesterol levels	Kim PLoS One 2018; Als et al. Nat Med 2023; Graham et al. Nature 2021
rs4555399	72	20	45837896	45766642	45848043	0.0420089	5.20093e-09	A	G	ZMYND8	0	UTR3	11.7	5	4	4	-3.49299	5.76464	No	No	Depression; insomnia; sex hormone-binding globulin measurement	Als et al. Nat Med 2023; Jansen et al. Nat Genet 2019; Ruth et al. Nat Med 2020
rs3774364	23	3	52863605	52217088	53175017	0.000328001	7.38065e-09	A	G	ITIH4	0:0	intronic	3.416	5	1	5	-5.37316	5.63049	No	No	Heel bone mineral density; Schizophrenia; Depressive symptoms	Morris et al. Nat Genet 2019; Schizophrenia Psychiatric Genome-Wide Association Study (GWAS) Consortium Nat Genet 2011; Baselmans et al. Nat Genet 2019
rs56059718	60	15	38836777	38817150	38955082	0.000685803	1.04037e-08	A	C	RASGRP1	0	intronic	0.318	7	2	15	4.86505	-5.59213	No	No	Depression; Insomnia; metabolic syndrome	Als et al. Nat Med 2023; Watanabe et al. Nat Genet 2022; Park et al. Nat Genet 2024
rs11183747	52	12	38822595	33510115	39536644	0.000502167	1.34416e-08	T	C	AC087897.1	44050	intergenic	0.331	7	5	15	-5.69886	5.51479	No	Yes
rs6224	64	15	91423543	91412850	91429042	0.00414031	1.41738e-08	T	G	FURIN	0	intronic	0.295	4	4	4	-4.34022	5.55992	No	No	Schizophrenia; apolipoprotein A 1 measurement; Cortical thickness; Depression	Schizophrenia Working Group of the Psychiatric Genomics Consortium Nature 2014; Richardson et al. PLoS Med 2020; Shadrin et al. Neuroimage 2021; Als et al. Nat Med 2023
rs7942414	46	11	28669964	27996573	28709434	0.0199046	1.20957e-13	C	T	RP11-960D24.1	30765	intergenic	0.208	7	9	15	3.81111	7.64758	Yes	Yes
rs4870062	36	6	152237618	152196952	152264529	0.0119904	6.21942e-11	G	T	ESR1	0	intronic	2.276	7	5	15	3.99611	6.7683	Yes	No	Bone mineral density; Depression; Sex hormone-binding globulin levels	Pei et al. Bone 2016; Mitchell et al. Biol Psychiatry 2022; Ruth et al. Nat Med 2020
rs7431106	22	3	49808374	48867239	50250837	1.0605e-05	1.342e-09	A	G	IP6K1	0	intronic	6.852	5	4	5	-7.88642	-6.44214	Yes	No	Educational attainment; Intelligence; Insomnia	Okbay et al. Nature 2016; Hill et al. Mol Psychiatry 2019; Watanabe et al. Nat Genet 2022

## Sheet: Table S5
Supplementary Table S5. Tissue-Specific MAGMA Enrichment Analysis of Cross-Trait Meta-GWAS from Vitamin D and Depression across 53 tissue types from GTEx v8 data # MEAN_SAMPLE_SIZE = 10000 # TOTAL_GENES = 16828 # TEST_DIRECTION = one-sided, positive (set), one-sided, positive (covar) # CONDITIONED_INTERNAL = gene size, gene density, inverse mac, log(gene size), log(gene density), log(inverse mac)…
Tissues	TYPE N	GENES	BETA	BETA_STD	SE	P F	ULL_NAME
Adipose_Subcutaneous	COVAR	16828	-0.047929	-0.095238	0.013081	0.99988	Adipose_Subcutaneous
Adipose_Visceral_Omentum	COVAR	16828	-0.068146	-0.13175	0.0135	1	Adipose_Visceral_Omentum
Adrenal_Gland	COVAR	16828	-0.021079	-0.040523	0.012193	0.95807	Adrenal_Gland
Artery_Aorta	COVAR	16828	-0.033105	-0.06727	0.012474	0.99602	Artery_Aorta
Artery_Coronary	COVAR	16828	-0.048862	-0.096809	0.01443	0.99964	Artery_Coronary
Artery_Tibial	COVAR	16828	0.00091135	0.0018692	0.012142	0.47008	Artery_Tibial
Bladder	COVAR	16828	-0.060054	-0.11639	0.015994	0.99991	Bladder
Brain_Amygdala	COVAR	16828	0.046444	0.078711	0.0095153	5.3313e-07	Brain_Amygdala
Brain_Anterior_cingulate_cor...	COVAR	16828	0.047217	0.082989	0.008766	3.6469e-08	Brain_Anterior_cingulate_cortex_BA24
Brain_Caudate_basal_ganglia	COVAR	16828	0.040942	0.070348	0.0095614	9.3167e-06	Brain_Caudate_basal_ganglia
Brain_Cerebellar_Hemisphere	COVAR	16828	0.049486	0.09891	0.0074088	1.2419e-11	Brain_Cerebellar_Hemisphere
Brain_Cerebellum	COVAR	16828	0.051295	0.10139	0.0076462	1.0173e-11	Brain_Cerebellum
Brain_Cortex	COVAR	16828	0.049506	0.089829	0.0086753	5.8719e-09	Brain_Cortex
Brain_Frontal_Cortex_BA9	COVAR	16828	0.048912	0.089675	0.0083402	2.2974e-09	Brain_Frontal_Cortex_BA9
Brain_Hippocampus	COVAR	16828	0.041929	0.070618	0.0096868	7.5542e-06	Brain_Hippocampus
Brain_Hypothalamus	COVAR	16828	0.045544	0.077928	0.0098643	1.9623e-06	Brain_Hypothalamus
Brain_Nucleus_accumbens_basa...	COVAR	16828	0.044256	0.076383	0.0092491	8.6329e-07	Brain_Nucleus_accumbens_basal_ganglia
Brain_Putamen_basal_ganglia	COVAR	16828	0.036296	0.061464	0.0096266	8.18e-05	Brain_Putamen_basal_ganglia
Brain_Spinal_cord_cervical_c...	COVAR	16828	0.024574	0.043944	0.010438	0.0092844	Brain_Spinal_cord_cervical_c-1
Brain_Substantia_nigra	COVAR	16828	0.031352	0.053695	0.010393	0.0012797	Brain_Substantia_nigra
Breast_Mammary_Tissue	COVAR	16828	-0.066035	-0.1263	0.015349	0.99999	Breast_Mammary_Tissue
Cells_Cultured_fibroblasts	COVAR	16828	0.0083728	0.017891	0.0080092	0.14793	Cells_Cultured_fibroblasts
Cells_EBV-transformed_lympho...	COVAR	16828	0.0026815	0.0058421	0.0059359	0.32573	Cells_EBV-transformed_lymphocytes
Cervix_Ectocervix	COVAR	16828	-0.017214	-0.033548	0.014748	0.87843	Cervix_Ectocervix
Cervix_Endocervix	COVAR	16828	-0.019851	-0.039048	0.014069	0.92087	Cervix_Endocervix
Colon_Sigmoid	COVAR	16828	-0.0096298	-0.01875	0.015359	0.73466	Colon_Sigmoid
Colon_Transverse	COVAR	16828	-0.053632	-0.098088	0.014073	0.99993	Colon_Transverse
Esophagus_Gastroesophageal_J...	COVAR	16828	-0.026522	-0.051973	0.01563	0.95513	Esophagus_Gastroesophageal_Junction
Esophagus_Mucosa	COVAR	16828	-0.032274	-0.062098	0.0092491	0.99976	Esophagus_Mucosa
Esophagus_Muscularis	COVAR	16828	-0.02754	-0.054085	0.015138	0.96555	Esophagus_Muscularis
Fallopian_Tube	COVAR	16828	-0.041413	-0.079833	0.014389	0.998	Fallopian_Tube
Heart_Atrial_Appendage	COVAR	16828	-0.0094625	-0.01692	0.011743	0.78981	Heart_Atrial_Appendage
Heart_Left_Ventricle	COVAR	16828	-0.0065916	-0.010962	0.01118	0.72226	Heart_Left_Ventricle
Kidney_Cortex	COVAR	16828	-0.036837	-0.064397	0.010967	0.99961	Kidney_Cortex
Kidney_Medulla	COVAR	16828	-0.027034	-0.049706	0.011252	0.99185	Kidney_Medulla
Liver	COVAR	16828	-0.0215	-0.038606	0.0077312	0.99729	Liver
Lung	COVAR	16828	-0.059748	-0.11486	0.011187	1	Lung
Minor_Salivary_Gland	COVAR	16828	-0.052891	-0.097919	0.011727	1	Minor_Salivary_Gland
Muscle_Skeletal	COVAR	16828	0.0020026	0.0037811	0.0085045	0.40692	Muscle_Skeletal
Nerve_Tibial	COVAR	16828	-0.0071926	-0.014398	0.012138	0.72326	Nerve_Tibial
Ovary	COVAR	16828	0.021499	0.043374	0.011733	0.033465	Ovary
Pancreas	COVAR	16828	-0.019026	-0.031699	0.010211	0.96878	Pancreas
Pituitary	COVAR	16828	0.036812	0.068188	0.010913	0.00037219	Pituitary
Prostate	COVAR	16828	-0.068571	-0.12928	0.014539	1	Prostate
Skin_Not_Sun_Exposed_Suprapu...	COVAR	16828	-0.028271	-0.054243	0.0093481	0.99875	Skin_Not_Sun_Exposed_Suprapubic
Skin_Sun_Exposed_Lower_leg	COVAR	16828	-0.029855	-0.057622	0.009376	0.99927	Skin_Sun_Exposed_Lower_leg
Small_Intestine_Terminal_Ile...	COVAR	16828	-0.06031	-0.11027	0.011673	1	Small_Intestine_Terminal_Ileum
Spleen	COVAR	16828	-0.026685	-0.05266	0.0089472	0.99857	Spleen
Stomach	COVAR	16828	-0.065821	-0.11895	0.014549	1	Stomach
Testis	COVAR	16828	0.0075116	0.01288	0.0068081	0.13495	Testis
Thyroid	COVAR	16828	-0.039402	-0.077613	0.011817	0.99957	Thyroid
Uterus	COVAR	16828	-0.01163	-0.023574	0.013273	0.80953	Uterus
Vagina	COVAR	16828	-0.03444	-0.065464	0.013421	0.99485	Vagina
Whole_Blood	COVAR	16828	-0.0071661	-0.012915	0.0068478	0.85232	Whole_Blood

## Sheet: Table S6
Supplementary Table S6. GARFIELD Enrichment of Cross-Trait Meta-GWAS from Vitamin D and Depression in DNaseI hypersensitive sites from 424 ENCODE and Roadmap Epigenomics cell types.
Index	Annotation	Celltype	Tissue	PThresh	OR	P-value	Beta	SE	95% CI lower	95% CI upper	Type	Category
1	AG10803_footprints.txt	AG10803	skin	1	1	1	2.90542e-07	5070.84	-9938.84	9938.84	footprints	Footprints
1	AG10803_footprints.txt	AG10803	skin	0.1	1.06848	0.0268159	0.0662387	0.0299156	0.00760415	0.124873	footprints	Footprints
1	AG10803_footprints.txt	AG10803	skin	0.01	1.10908	0.0189302	0.103533	0.0441146	0.017068	0.189997	footprints	Footprints
1	AG10803_footprints.txt	AG10803	skin	0.001	1.00503	0.945837	0.0050129	0.0737893	-0.139614	0.14964	footprints	Footprints
1	AG10803_footprints.txt	AG10803	skin	0.0001	1.23511	0.0416499	0.21116	0.103662	0.00798215	0.414337	footprints	Footprints
1	AG10803_footprints.txt	AG10803	skin	1e-05	1.49168	0.00321344	0.3999	0.135718	0.133892	0.665908	footprints	Footprints
1	AG10803_footprints.txt	AG10803	skin	1e-06	1.42458	0.0542474	0.353875	0.183845	-0.00646108	0.714212	footprints	Footprints
1	AG10803_footprints.txt	AG10803	skin	1e-07	1.40316	0.150858	0.338729	0.2358	-0.12344	0.800898	footprints	Footprints
1	AG10803_footprints.txt	AG10803	skin	1e-08	1.36853	0.289329	0.313736	0.29609	-0.266601	0.894073	footprints	Footprints
2	AoAF_footprints.txt	AoAF	blood_vessel	1	1	1	-1.08656e-09	4471.21	-8763.57	8763.57	footprints	Footprints
2	AoAF_footprints.txt	AoAF	blood_vessel	0.1	1.07094	0.0094381	0.0685407	0.0264049	0.0167872	0.120294	footprints	Footprints
2	AoAF_footprints.txt	AoAF	blood_vessel	0.01	1.10835	0.00854931	0.102871	0.0391209	0.0261942	0.179548	footprints	Footprints
2	AoAF_footprints.txt	AoAF	blood_vessel	0.001	1.14146	0.0353922	0.132304	0.0628869	0.00904576	0.255562	footprints	Footprints
2	AoAF_footprints.txt	AoAF	blood_vessel	0.0001	1.26981	0.00928974	0.238867	0.0918294	0.0588814	0.418853	footprints	Footprints
2	AoAF_footprints.txt	AoAF	blood_vessel	1e-05	1.52682	0.000496594	0.423188	0.121515	0.185018	0.661358	footprints	Footprints
2	AoAF_footprints.txt	AoAF	blood_vessel	1e-06	1.6248	0.00236491	0.485385	0.15966	0.172451	0.798319	footprints	Footprints
2	AoAF_footprints.txt	AoAF	blood_vessel	1e-07	1.48818	0.0577881	0.397554	0.209537	-0.0131376	0.808246	footprints	Footprints
2	AoAF_footprints.txt	AoAF	blood_vessel	1e-08	1.64344	0.0515948	0.496794	0.255224	-0.00344571	0.997033	footprints	Footprints
3	CD20+_footprints.txt	CD20+	blood	1	0.999995	1	-4.63047e-06	6844.22	-13414.7	13414.7	footprints	Footprints
3	CD20+_footprints.txt	CD20+	blood	0.1	1.0381	0.353302	0.0373909	0.0402831	-0.0415639	0.116346	footprints	Footprints
3	CD20+_footprints.txt	CD20+	blood	0.01	1.30622	1.86984e-06	0.267139	0.0560391	0.157302	0.376976	footprints	Footprints
3	CD20+_footprints.txt	CD20+	blood	0.001	1.51906	9.25288e-07	0.418092	0.0852051	0.251091	0.585094	footprints	Footprints
3	CD20+_footprints.txt	CD20+	blood	0.0001	2.00337	1.64744e-09	0.694829	0.115243	0.468952	0.920706	footprints	Footprints
3	CD20+_footprints.txt	CD20+	blood	1e-05	2.43169	2.71303e-09	0.888588	0.149391	0.595782	1.18139	footprints	Footprints
3	CD20+_footprints.txt	CD20+	blood	1e-06	2.36837	1.54277e-05	0.862203	0.199469	0.471244	1.25316	footprints	Footprints
3	CD20+_footprints.txt	CD20+	blood	1e-07	2.76933	2.41246e-05	1.01861	0.241214	0.545827	1.49138	footprints	Footprints
3	CD20+_footprints.txt	CD20+	blood	1e-08	2.86127	0.000350229	1.05127	0.29406	0.474907	1.62762	footprints	Footprints
4	CD34+_Mobilized_footprints.txt	CD34+	blood	1	1	1	1.52066e-06	5390.26	-10564.9	10564.9	footprints	Footprints
4	CD34+_Mobilized_footprints.txt	CD34+	blood	0.1	1.05089	0.118297	0.0496393	0.0317801	-0.0126497	0.111928	footprints	Footprints
4	CD34+_Mobilized_footprints.txt	CD34+	blood	0.01	1.15345	0.00197505	0.142762	0.0461421	0.0523232	0.2332	footprints	Footprints
4	CD34+_Mobilized_footprints.txt	CD34+	blood	0.001	1.16694	0.0375859	0.154385	0.074247	0.0088608	0.299909	footprints	Footprints
4	CD34+_Mobilized_footprints.txt	CD34+	blood	0.0001	1.24817	0.0418065	0.221679	0.10891	0.00821627	0.435142	footprints	Footprints
4	CD34+_Mobilized_footprints.txt	CD34+	blood	1e-05	1.55024	0.00189298	0.43841	0.141125	0.161804	0.715016	footprints	Footprints
4	CD34+_Mobilized_footprints.txt	CD34+	blood	1e-06	1.72936	0.00255354	0.547752	0.18156	0.191895	0.90361	footprints	Footprints
4	CD34+_Mobilized_footprints.txt	CD34+	blood	1e-07	1.85297	0.00652583	0.616787	0.22675	0.172357	1.06122	footprints	Footprints
4	CD34+_Mobilized_footprints.txt	CD34+	blood	1e-08	1.94771	0.0163613	0.666654	0.277685	0.122391	1.21092	footprints	Footprints
5	fBrain_footprints.txt	fBrain	fetal_brain	1	1	1	-3.27429e-11	5181.07	-10154.9	10154.9	footprints	Footprints
5	fBrain_footprints.txt	fBrain	fetal_brain	0.1	1.18993	9.30104e-09	0.173897	0.0302798	0.114549	0.233246	footprints	Footprints
5	fBrain_footprints.txt	fBrain	fetal_brain	0.01	1.31861	1.00426e-10	0.27658	0.0427724	0.192746	0.360414	footprints	Footprints
5	fBrain_footprints.txt	fBrain	fetal_brain	0.001	1.56497	4.34017e-12	0.447866	0.0646678	0.321117	0.574615	footprints	Footprints
5	fBrain_footprints.txt	fBrain	fetal_brain	0.0001	1.74561	2.29663e-09	0.557106	0.0932347	0.374366	0.739846	footprints	Footprints
5	fBrain_footprints.txt	fBrain	fetal_brain	1e-05	2.05886	4.6837e-09	0.722154	0.123276	0.480534	0.963775	footprints	Footprints
5	fBrain_footprints.txt	fBrain	fetal_brain	1e-06	1.83814	0.000334429	0.608753	0.169708	0.276125	0.941382	footprints	Footprints
5	fBrain_footprints.txt	fBrain	fetal_brain	1e-07	1.98597	0.00116866	0.686106	0.211342	0.271875	1.10034	footprints	Footprints
5	fBrain_footprints.txt	fBrain	fetal_brain	1e-08	2.19814	0.00228386	0.78761	0.258182	0.281573	1.29365	footprints	Footprints
6	fHeart_footprints.txt	fHeart	fetal_heart	1	1	1	3.11791e-09	5293.23	-10374.7	10374.7	footprints	Footprints
6	fHeart_footprints.txt	fHeart	fetal_heart	0.1	1.1468	1.01548e-05	0.136978	0.0310336	0.0761518	0.197803	footprints	Footprints
6	fHeart_footprints.txt	fHeart	fetal_heart	0.01	1.22353	6.59304e-06	0.201738	0.0447668	0.113995	0.289481	footprints	Footprints
6	fHeart_footprints.txt	fHeart	fetal_heart	0.001	1.39769	1.26894e-06	0.334818	0.0691122	0.199358	0.470278	footprints	Footprints
6	fHeart_footprints.txt	fHeart	fetal_heart	0.0001	1.59556	2.53559e-06	0.467225	0.0992986	0.272599	0.66185	footprints	Footprints
6	fHeart_footprints.txt	fHeart	fetal_heart	1e-05	1.92087	5.51147e-07	0.652781	0.130358	0.397279	0.908283	footprints	Footprints
6	fHeart_footprints.txt	fHeart	fetal_heart	1e-06	1.91814	0.000176018	0.651356	0.173641	0.311019	0.991692	footprints	Footprints
6	fHeart_footprints.txt	fHeart	fetal_heart	1e-07	2.20763	0.000202253	0.79192	0.2131	0.374244	1.2096	footprints	Footprints
6	fHeart_footprints.txt	fHeart	fetal_heart	1e-08	3.10751	3.94699e-06	1.13382	0.245727	0.652196	1.61544	footprints	Footprints
7	fLung_footprints.txt	fLung	fetal_lung	1	1	1	-1.25853e-09	4700.34	-9212.66	9212.66	footprints	Footprints
7	fLung_footprints.txt	fLung	fetal_lung	0.1	1.05735	0.0446259	0.0557664	0.0277699	0.00133749	0.110195	footprints	Footprints
7	fLung_footprints.txt	fLung	fetal_lung	0.01	1.15949	0.000261101	0.147977	0.0405293	0.0685398	0.227415	footprints	Footprints
7	fLung_footprints.txt	fLung	fetal_lung	0.001	1.232	0.00116916	0.208635	0.0642686	0.0826686	0.334601	footprints	Footprints
7	fLung_footprints.txt	fLung	fetal_lung	0.0001	1.55635	9.0598e-07	0.442344	0.0900715	0.265804	0.618884	footprints	Footprints
7	fLung_footprints.txt	fLung	fetal_lung	1e-05	1.77328	2.15031e-06	0.572833	0.120882	0.335903	0.809763	footprints	Footprints
7	fLung_footprints.txt	fLung	fetal_lung	1e-06	1.75978	0.000471147	0.565187	0.161637	0.248379	0.881996	footprints	Footprints
7	fLung_footprints.txt	fLung	fetal_lung	1e-07	1.69293	0.0117594	0.52646	0.208972	0.116875	0.936045	footprints	Footprints
7	fLung_footprints.txt	fLung	fetal_lung	1e-08	1.67028	0.0513484	0.51299	0.263266	-0.00301259	1.02899	footprints	Footprints
8	GM06990_footprints.txt	GM06990	blood	1	1	1	-1.86265e-09	7394.64	-14493.5	14493.5	footprints	Footprints
8	GM06990_footprints.txt	GM06990	blood	0.1	1.10611	0.0198155	0.100853	0.0432877	0.0160088	0.185696	footprints	Footprints
8	GM06990_footprints.txt	GM06990	blood	0.01	1.29491	1.9207e-05	0.258439	0.060469	0.13992	0.376959	footprints	Footprints
8	GM06990_footprints.txt	GM06990	blood	0.001	1.5761	4.64528e-07	0.454955	0.0902615	0.278043	0.631868	footprints	Footprints
8	GM06990_footprints.txt	GM06990	blood	0.0001	2.13446	2.93958e-10	0.758216	0.120315	0.522399	0.994033	footprints	Footprints
8	GM06990_footprints.txt	GM06990	blood	1e-05	2.69228	1.1104e-10	0.990389	0.153522	0.689485	1.29129	footprints	Footprints
8	GM06990_footprints.txt	GM06990	blood	1e-06	2.46302	1.5606e-05	0.901387	0.208656	0.49242	1.31035	footprints	Footprints
8	GM06990_footprints.txt	GM06990	blood	1e-07	2.86163	2.79327e-05	1.05139	0.250946	0.559535	1.54324	footprints	Footprints
8	GM06990_footprints.txt	GM06990	blood	1e-08	2.53908	0.00369177	0.931803	0.320939	0.302762	1.56084	footprints	Footprints
9	GM12865_footprints.txt	GM12865	blood	1	1	1	1.48741e-06	5696.11	-11164.4	11164.4	footprints	Footprints
9	GM12865_footprints.txt	GM12865	blood	0.1	1.06555	0.0582306	0.0634866	0.0335206	-0.00221377	0.129187	footprints	Footprints
9	GM12865_footprints.txt	GM12865	blood	0.01	1.22095	3.07861e-05	0.199625	0.0478996	0.105742	0.293508	footprints	Footprints
9	GM12865_footprints.txt	GM12865	blood	0.001	1.36373	2.96278e-05	0.31022	0.074281	0.16463	0.455811	footprints	Footprints
9	GM12865_footprints.txt	GM12865	blood	0.0001	1.75654	3.59175e-08	0.563346	0.102244	0.362948	0.763744	footprints	Footprints
9	GM12865_footprints.txt	GM12865	blood	1e-05	2.10887	2.55718e-08	0.746152	0.133975	0.483561	1.00874	footprints	Footprints
9	GM12865_footprints.txt	GM12865	blood	1e-06	2.18664	9.08818e-06	0.782364	0.176295	0.436825	1.1279	footprints	Footprints
9	GM12865_footprints.txt	GM12865	blood	1e-07	2.36366	9.29509e-05	0.86021	0.220099	0.428816	1.2916	footprints	Footprints
9	GM12865_footprints.txt	GM12865	blood	1e-08	2.97955	2.29165e-05	1.09177	0.257834	0.586417	1.59713	footprints	Footprints
10	H7-hESC_footprints.txt	H7-hESC	es_cell	1	1	1	-1.24222e-09	4644.72	-9103.65	9103.65	footprints	Footprints
10	H7-hESC_footprints.txt	H7-hESC	es_cell	0.1	1.06813	0.0161113	0.0659053	0.0273877	0.0122254	0.119585	footprints	Footprints
10	H7-hESC_footprints.txt	H7-hESC	es_cell	0.01	1.19934	4.33054e-06	0.181775	0.0395605	0.104236	0.259313	footprints	Footprints
10	H7-hESC_footprints.txt	H7-hESC	es_cell	0.001	1.27313	0.000111925	0.241479	0.062508	0.118963	0.363995	footprints	Footprints
10	H7-hESC_footprints.txt	H7-hESC	es_cell	0.0001	1.34247	0.00141263	0.294511	0.0922637	0.113674	0.475348	footprints	Footprints
10	H7-hESC_footprints.txt	H7-hESC	es_cell	1e-05	1.5061	0.000982137	0.409525	0.124264	0.165967	0.653084	footprints	Footprints
10	H7-hESC_footprints.txt	H7-hESC	es_cell	1e-06	1.46791	0.0215395	0.38384	0.167004	0.0565128	0.711168	footprints	Footprints
10	H7-hESC_footprints.txt	H7-hESC	es_cell	1e-07	1.62347	0.0191312	0.484564	0.206816	0.0792035	0.889924	footprints	Footprints
10	H7-hESC_footprints.txt	H7-hESC	es_cell	1e-08	1.85675	0.0136268	0.618829	0.250847	0.127168	1.11049	footprints	Footprints
11	HAEpiC_footprints.txt	HAEpiC	epithelium	1	1	1	-1.11166e-09	4621	-9057.17	9057.17	footprints	Footprints
11	HAEpiC_footprints.txt	HAEpiC	epithelium	0.1	1.02544	0.358673	0.0251227	0.0273698	-0.0285222	0.0787675	footprints	Footprints
11	HAEpiC_footprints.txt	HAEpiC	epithelium	0.01	1.09028	0.0325741	0.0864321	0.04044	0.00716978	0.165694	footprints	Footprints
11	HAEpiC_footprints.txt	HAEpiC	epithelium	0.001	1.08491	0.213714	0.0814983	0.0655437	-0.0469674	0.209964	footprints	Footprints
11	HAEpiC_footprints.txt	HAEpiC	epithelium	0.0001	1.35286	0.00103912	0.302222	0.092149	0.12161	0.482834	footprints	Footprints
11	HAEpiC_footprints.txt	HAEpiC	epithelium	1e-05	1.70865	8.16593e-06	0.535703	0.120092	0.300324	0.771083	footprints	Footprints
11	HAEpiC_footprints.txt	HAEpiC	epithelium	1e-06	2.01162	5.41024e-06	0.69894	0.153673	0.39774	1.00014	footprints	Footprints
11	HAEpiC_footprints.txt	HAEpiC	epithelium	1e-07	2.53136	7.33834e-07	0.928758	0.187545	0.56117	1.29635	footprints	Footprints
11	HAEpiC_footprints.txt	HAEpiC	epithelium	1e-08	2.12969	0.00195916	0.755974	0.24415	0.277441	1.23451	footprints	Footprints
12	HA-h_footprints.txt	HA-h	brain_hippocampus	1	1	1	1.719e-07	5442.18	-10666.7	10666.7	footprints	Footprints
12	HA-h_footprints.txt	HA-h	brain_hippocampus	0.1	1.13035	0.000123796	0.122528	0.031921	0.0599631	0.185093	footprints	Footprints
12	HA-h_footprints.txt	HA-h	brain_hippocampus	0.01	1.20071	7.05208e-05	0.182916	0.0460221	0.0927125	0.273119	footprints	Footprints
12	HA-h_footprints.txt	HA-h	brain_hippocampus	0.001	1.2189	0.00702915	0.197947	0.073437	0.05401	0.341883	footprints	Footprints
12	HA-h_footprints.txt	HA-h	brain_hippocampus	0.0001	1.35592	0.00401447	0.304483	0.105833	0.0970509	0.511915	footprints	Footprints
12	HA-h_footprints.txt	HA-h	brain_hippocampus	1e-05	1.76271	2.65314e-05	0.566851	0.134921	0.302406	0.831295	footprints	Footprints
12	HA-h_footprints.txt	HA-h	brain_hippocampus	1e-06	1.89029	0.000287808	0.636732	0.1756	0.292556	0.980909	footprints	Footprints
12	HA-h_footprints.txt	HA-h	brain_hippocampus	1e-07	2.11447	0.000527451	0.748804	0.216017	0.325411	1.1722	footprints	Footprints
12	HA-h_footprints.txt	HA-h	brain_hippocampus	1e-08	1.6522	0.0824115	0.50211	0.28909	-0.064507	1.06873	footprints	Footprints
13	HCF_footprints.txt	HCF	heart	1	1	1	2.87992e-07	5087.64	-9971.78	9971.78	footprints	Footprints
13	HCF_footprints.txt	HCF	heart	0.1	1.04077	0.184286	0.0399568	0.0300954	-0.0190301	0.0989437	footprints	Footprints
13	HCF_footprints.txt	HCF	heart	0.01	1.12362	0.00832696	0.116552	0.0441733	0.0299723	0.203132	footprints	Footprints
13	HCF_footprints.txt	HCF	heart	0.001	1.17365	0.0231191	0.160115	0.0704898	0.0219549	0.298275	footprints	Footprints
13	HCF_footprints.txt	HCF	heart	0.0001	1.37782	0.00142709	0.320502	0.100499	0.123524	0.517479	footprints	Footprints
13	HCF_footprints.txt	HCF	heart	1e-05	1.81574	3.44565e-06	0.596494	0.128491	0.344651	0.848336	footprints	Footprints
13	HCF_footprints.txt	HCF	heart	1e-06	1.78395	0.000778588	0.578831	0.172256	0.241209	0.916453	footprints	Footprints
13	HCF_footprints.txt	HCF	heart	1e-07	2.00006	0.001158	0.693177	0.213349	0.275013	1.11134	footprints	Footprints
13	HCF_footprints.txt	HCF	heart	1e-08	2.14746	0.00338892	0.764288	0.260843	0.253035	1.27554	footprints	Footprints
14	HCM_footprints.txt	HCM	heart	1	1	1	2.64124e-09	4915.47	-9634.33	9634.33	footprints	Footprints
14	HCM_footprints.txt	HCM	heart	0.1	1.03569	0.227873	0.0350717	0.0290844	-0.0219338	0.0920772	footprints	Footprints
14	HCM_footprints.txt	HCM	heart	0.01	1.11456	0.0112995	0.108459	0.0428133	0.0245448	0.192373	footprints	Footprints
14	HCM_footprints.txt	HCM	heart	0.001	1.1492	0.0430982	0.139068	0.0687515	0.00431465	0.27382	footprints	Footprints
14	HCM_footprints.txt	HCM	heart	0.0001	1.2819	0.0129352	0.248341	0.099914	0.0525096	0.444172	footprints	Footprints
14	HCM_footprints.txt	HCM	heart	1e-05	1.67645	5.53401e-05	0.516681	0.12815	0.265507	0.767854	footprints	Footprints
14	HCM_footprints.txt	HCM	heart	1e-06	1.85017	0.000213712	0.615276	0.166191	0.289543	0.94101	footprints	Footprints
14	HCM_footprints.txt	HCM	heart	1e-07	1.93566	0.00167348	0.660449	0.210148	0.24856	1.07234	footprints	Footprints
14	HCM_footprints.txt	HCM	heart	1e-08	1.8692	0.0181032	0.625512	0.264655	0.106788	1.14424	footprints	Footprints
15	HCPEpiC_footprints.txt	HCPEpiC	epithelium	1	1	1	-9.60203e-10	4770.2	-9349.59	9349.59	footprints	Footprints
15	HCPEpiC_footprints.txt	HCPEpiC	epithelium	0.1	1.06751	0.020262	0.0653272	0.0281405	0.0101717	0.120483	footprints	Footprints
15	HCPEpiC_footprints.txt	HCPEpiC	epithelium	0.01	1.12682	0.00386519	0.119403	0.0413307	0.0383946	0.200411	footprints	Footprints
15	HCPEpiC_footprints.txt	HCPEpiC	epithelium	0.001	1.18119	0.0114164	0.166522	0.0658269	0.0375009	0.295542	footprints	Footprints
15	HCPEpiC_footprints.txt	HCPEpiC	epithelium	0.0001	1.40293	0.000308181	0.338565	0.0938289	0.15466	0.52247	footprints	Footprints
15	HCPEpiC_footprints.txt	HCPEpiC	epithelium	1e-05	1.78735	1.8825e-06	0.580737	0.121859	0.341893	0.81958	footprints	Footprints
15	HCPEpiC_footprints.txt	HCPEpiC	epithelium	1e-06	1.75306	0.000595506	0.56136	0.163488	0.240924	0.881797	footprints	Footprints
15	HCPEpiC_footprints.txt	HCPEpiC	epithelium	1e-07	1.80546	0.00441016	0.590814	0.207505	0.184104	0.997524	footprints	Footprints
15	HCPEpiC_footprints.txt	HCPEpiC	epithelium	1e-08	2.17483	0.00174909	0.776952	0.248241	0.290399	1.26351	footprints	Footprints
16	HEEpiC_footprints.txt	HEEpiC	epithelium	1	1	1	-2.73137e-11	4697.64	-9207.38	9207.38	footprints	Footprints
16	HEEpiC_footprints.txt	HEEpiC	epithelium	0.1	1.07241	0.0115235	0.0699061	0.0276701	0.0156727	0.12414	footprints	Footprints
16	HEEpiC_footprints.txt	HEEpiC	epithelium	0.01	1.16958	9.66472e-05	0.156643	0.0401765	0.0778966	0.235389	footprints	Footprints
16	HEEpiC_footprints.txt	HEEpiC	epithelium	0.001	1.14445	0.0381829	0.134921	0.0650883	0.00734754	0.262494	footprints	Footprints
16	HEEpiC_footprints.txt	HEEpiC	epithelium	0.0001	1.39063	0.000342064	0.329759	0.0920816	0.14928	0.510239	footprints	Footprints
16	HEEpiC_footprints.txt	HEEpiC	epithelium	1e-05	1.73904	4.22986e-06	0.553332	0.120296	0.317552	0.789113	footprints	Footprints
16	HEEpiC_footprints.txt	HEEpiC	epithelium	1e-06	2.04369	3.41666e-06	0.714759	0.153909	0.413097	1.01642	footprints	Footprints
16	HEEpiC_footprints.txt	HEEpiC	epithelium	1e-07	2.30421	1.36451e-05	0.834737	0.191916	0.458582	1.21089	footprints	Footprints
16	HEEpiC_footprints.txt	HEEpiC	epithelium	1e-08	2.57239	6.34876e-05	0.944834	0.236241	0.481803	1.40787	footprints	Footprints
17	HepG2_footprints.txt	HepG2	liver	1	1	1	-8.14908e-10	7145.4	-14005	14005	footprints	Footprints
17	HepG2_footprints.txt	HepG2	liver	0.1	1.12706	0.00425933	0.11961	0.0418466	0.0375903	0.201629	footprints	Footprints
17	HepG2_footprints.txt	HepG2	liver	0.01	1.32384	1.58519e-06	0.280539	0.0584434	0.16599	0.395088	footprints	Footprints
17	HepG2_footprints.txt	HepG2	liver	0.001	1.56739	3.37042e-07	0.449411	0.0880945	0.276745	0.622076	footprints	Footprints
17	HepG2_footprints.txt	HepG2	liver	0.0001	1.84641	6.62321e-07	0.613244	0.123337	0.371504	0.854985	footprints	Footprints
17	HepG2_footprints.txt	HepG2	liver	1e-05	2.31133	1.05558e-07	0.837822	0.157578	0.52897	1.14667	footprints	Footprints
17	HepG2_footprints.txt	HepG2	liver	1e-06	1.75571	0.0142549	0.562875	0.229672	0.112717	1.01303	footprints	Footprints
17	HepG2_footprints.txt	HepG2	liver	1e-07	2.08319	0.00723236	0.733899	0.273236	0.198356	1.26944	footprints	Footprints
17	HepG2_footprints.txt	HepG2	liver	1e-08	2.1877	0.0181372	0.782849	0.331322	0.133458	1.43224	footprints	Footprints
18	HFF_footprints.txt	HFF	foreskin	1	1	1	-2.26976e-07	6658.84	-13051.3	13051.3	footprints	Footprints
18	HFF_footprints.txt	HFF	foreskin	0.1	1.1245	0.00264745	0.11734	0.0390358	0.0408298	0.19385	footprints	Footprints
18	HFF_footprints.txt	HFF	foreskin	0.01	1.21731	0.000423383	0.196642	0.0557841	0.0873056	0.305979	footprints	Footprints
18	HFF_footprints.txt	HFF	foreskin	0.001	1.33363	0.000873873	0.287906	0.0865033	0.11836	0.457453	footprints	Footprints
18	HFF_footprints.txt	HFF	foreskin	0.0001	1.54515	0.000369373	0.435118	0.122188	0.195629	0.674606	footprints	Footprints
18	HFF_footprints.txt	HFF	foreskin	1e-05	1.94056	2.14676e-05	0.662976	0.156029	0.357159	0.968793	footprints	Footprints
18	HFF_footprints.txt	HFF	foreskin	1e-06	2.05965	0.00036484	0.722535	0.202715	0.325214	1.11986	footprints	Footprints
18	HFF_footprints.txt	HFF	foreskin	1e-07	1.89699	0.0153115	0.640266	0.264035	0.122757	1.15778	footprints	Footprints
18	HFF_footprints.txt	HFF	foreskin	1e-08	2.28729	0.00706798	0.827368	0.307158	0.225338	1.4294	footprints	Footprints
19	HIPEpiC_footprints.txt	HIPEpiC	epithelium	1	1	1	-3.27692e-11	5019.95	-9839.09	9839.09	footprints	Footprints
19	HIPEpiC_footprints.txt	HIPEpiC	epithelium	0.1	1.0719	0.0188305	0.0694324	0.0295599	0.011495	0.12737	footprints	Footprints
19	HIPEpiC_footprints.txt	HIPEpiC	epithelium	0.01	1.18021	0.00010678	0.165696	0.0427641	0.0818782	0.249514	footprints	Footprints
19	HIPEpiC_footprints.txt	HIPEpiC	epithelium	0.001	1.25378	0.000811517	0.226165	0.0675355	0.0937957	0.358535	footprints	Footprints
19	HIPEpiC_footprints.txt	HIPEpiC	epithelium	0.0001	1.4437	0.000151505	0.367206	0.0969242	0.177234	0.557177	footprints	Footprints
19	HIPEpiC_footprints.txt	HIPEpiC	epithelium	1e-05	1.88103	3.94786e-07	0.631822	0.124584	0.387637	0.876006	footprints	Footprints
19	HIPEpiC_footprints.txt	HIPEpiC	epithelium	1e-06	2.09825	4.27007e-06	0.741102	0.161187	0.425176	1.05703	footprints	Footprints
19	HIPEpiC_footprints.txt	HIPEpiC	epithelium	1e-07	2.42318	8.7727e-06	0.885082	0.1991	0.494845	1.27532	footprints	Footprints
19	HIPEpiC_footprints.txt	HIPEpiC	epithelium	1e-08	2.32672	0.00079293	0.844458	0.251683	0.35116	1.33776	footprints	Footprints
20	HMF_footprints.txt	HMF	breast	1	1	1	-1.05129e-09	4639.2	-9092.83	9092.83	footprints	Footprints
20	HMF_footprints.txt	HMF	breast	0.1	1.06158	0.0292221	0.059759	0.0274064	0.00604248	0.113476	footprints	Footprints
20	HMF_footprints.txt	HMF	breast	0.01	1.13855	0.00124437	0.129754	0.04019	0.0509815	0.208526	footprints	Footprints
20	HMF_footprints.txt	HMF	breast	0.001	1.14111	0.0418856	0.132001	0.0648761	0.00484335	0.259158	footprints	Footprints
20	HMF_footprints.txt	HMF	breast	0.0001	1.3282	0.00230385	0.283825	0.0931189	0.101312	0.466338	footprints	Footprints
20	HMF_footprints.txt	HMF	breast	1e-05	1.58945	0.000167246	0.463389	0.123112	0.222089	0.704689	footprints	Footprints
20	HMF_footprints.txt	HMF	breast	1e-06	1.81019	0.000182417	0.59343	0.158578	0.282617	0.904243	footprints	Footprints
20	HMF_footprints.txt	HMF	breast	1e-07	1.90767	0.00127708	0.645881	0.200517	0.252868	1.03889	footprints	Footprints
20	HMF_footprints.txt	HMF	breast	1e-08	1.90939	0.0100195	0.646785	0.251163	0.154505	1.13906	footprints	Footprints
21	HMVEC-dBl-Ad_footprints.txt	HMVEC-dBl-Ad	blood_vessel	1	1	1	-3.278e-11	5247.17	-10284.4	10284.4	footprints	Footprints
21	HMVEC-dBl-Ad_footprints.txt	HMVEC-dBl-Ad	blood_vessel	0.1	1.04669	0.140971	0.0456354	0.0309984	-0.0151215	0.106392	footprints	Footprints
21	HMVEC-dBl-Ad_footprints.txt	HMVEC-dBl-Ad	blood_vessel	0.01	1.11054	0.0212993	0.104848	0.045534	0.0156016	0.194095	footprints	Footprints
21	HMVEC-dBl-Ad_footprints.txt	HMVEC-dBl-Ad	blood_vessel	0.001	1.12231	0.115665	0.115386	0.0733433	-0.0283667	0.259139	footprints	Footprints
21	HMVEC-dBl-Ad_footprints.txt	HMVEC-dBl-Ad	blood_vessel	0.0001	1.19894	0.0920531	0.181436	0.107699	-0.0296531	0.392526	footprints	Footprints
21	HMVEC-dBl-Ad_footprints.txt	HMVEC-dBl-Ad	blood_vessel	1e-05	1.62838	0.000321785	0.487586	0.13555	0.221909	0.753264	footprints	Footprints
21	HMVEC-dBl-Ad_footprints.txt	HMVEC-dBl-Ad	blood_vessel	1e-06	1.5768	0.0126409	0.455397	0.182617	0.0974677	0.813325	footprints	Footprints
21	HMVEC-dBl-Ad_footprints.txt	HMVEC-dBl-Ad	blood_vessel	1e-07	1.66898	0.0252198	0.512214	0.228869	0.0636301	0.960798	footprints	Footprints
21	HMVEC-dBl-Ad_footprints.txt	HMVEC-dBl-Ad	blood_vessel	1e-08	1.70056	0.0600136	0.530955	0.282319	-0.0223897	1.0843	footprints	Footprints
22	HMVEC-dBl-Neo_footprints.txt	HMVEC-dBl-Neo	blood_vessel	1	1	1	4.39906e-09	5138.51	-10071.5	10071.5	footprints	Footprints
22	HMVEC-dBl-Neo_footprints.txt	HMVEC-dBl-Neo	blood_vessel	0.1	1.08235	0.0089676	0.079136	0.0302822	0.0197829	0.138489	footprints	Footprints
22	HMVEC-dBl-Neo_footprints.txt	HMVEC-dBl-Neo	blood_vessel	0.01	1.19505	4.90013e-05	0.178187	0.0438847	0.0921729	0.264201	footprints	Footprints
22	HMVEC-dBl-Neo_footprints.txt	HMVEC-dBl-Neo	blood_vessel	0.001	1.2898	0.00023847	0.254487	0.0692608	0.118736	0.390238	footprints	Footprints
22	HMVEC-dBl-Neo_footprints.txt	HMVEC-dBl-Neo	blood_vessel	0.0001	1.34768	0.00364613	0.298383	0.102634	0.0972205	0.499545	footprints	Footprints
22	HMVEC-dBl-Neo_footprints.txt	HMVEC-dBl-Neo	blood_vessel	1e-05	1.53434	0.0018053	0.428097	0.137188	0.159209	0.696985	footprints	Footprints
22	HMVEC-dBl-Neo_footprints.txt	HMVEC-dBl-Neo	blood_vessel	1e-06	1.38898	0.0821926	0.328567	0.189038	-0.0419468	0.699082	footprints	Footprints
22	HMVEC-dBl-Neo_footprints.txt	HMVEC-dBl-Neo	blood_vessel	1e-07	1.46574	0.106896	0.382363	0.237153	-0.0824575	0.847183	footprints	Footprints
22	HMVEC-dBl-Neo_footprints.txt	HMVEC-dBl-Neo	blood_vessel	1e-08	1.53806	0.137473	0.430521	0.289861	-0.137606	0.998648	footprints	Footprints
23	HMVEC-dLy-Neo_footprints.txt	HMVEC-dLy-Neo	blood_vessel	1	1	1	1.70981e-07	5288.36	-10365.2	10365.2	footprints	Footprints
23	HMVEC-dLy-Neo_footprints.txt	HMVEC-dLy-Neo	blood_vessel	0.1	1.07829	0.0155697	0.0753736	0.0311609	0.0142982	0.136449	footprints	Footprints
23	HMVEC-dLy-Neo_footprints.txt	HMVEC-dLy-Neo	blood_vessel	0.01	1.14204	0.00357861	0.132814	0.0455918	0.0434535	0.222174	footprints	Footprints
23	HMVEC-dLy-Neo_footprints.txt	HMVEC-dLy-Neo	blood_vessel	0.001	1.15243	0.0536368	0.141873	0.0735185	-0.00222332	0.285969	footprints	Footprints
23	HMVEC-dLy-Neo_footprints.txt	HMVEC-dLy-Neo	blood_vessel	0.0001	1.38803	0.00158398	0.327885	0.103799	0.124439	0.531331	footprints	Footprints
23	HMVEC-dLy-Neo_footprints.txt	HMVEC-dLy-Neo	blood_vessel	1e-05	1.75192	2.89168e-05	0.560714	0.134083	0.297911	0.823518	footprints	Footprints
23	HMVEC-dLy-Neo_footprints.txt	HMVEC-dLy-Neo	blood_vessel	1e-06	1.68667	0.00383161	0.522755	0.180778	0.168431	0.877079	footprints	Footprints
23	HMVEC-dLy-Neo_footprints.txt	HMVEC-dLy-Neo	blood_vessel	1e-07	1.72228	0.0175998	0.543649	0.229008	0.0947935	0.992504	footprints	Footprints
23	HMVEC-dLy-Neo_footprints.txt	HMVEC-dLy-Neo	blood_vessel	1e-08	1.76766	0.0437664	0.569654	0.282522	0.0159119	1.1234	footprints	Footprints
24	HMVEC-LLy_footprints.txt	HMVEC-LLy	blood_vessel	1	1	1	1.72146e-07	5540.09	-10858.6	10858.6	footprints	Footprints
24	HMVEC-LLy_footprints.txt	HMVEC-LLy	blood_vessel	0.1	1.07868	0.0202532	0.0757343	0.0326213	0.0117966	0.139672	footprints	Footprints
24	HMVEC-LLy_footprints.txt	HMVEC-LLy	blood_vessel	0.01	1.04961	0.321658	0.0484213	0.0488583	-0.0473409	0.144183	footprints	Footprints
24	HMVEC-LLy_footprints.txt	HMVEC-LLy	blood_vessel	0.001	1.21062	0.0116323	0.191131	0.0757523	0.0426566	0.339606	footprints	Footprints
24	HMVEC-LLy_footprints.txt	HMVEC-LLy	blood_vessel	0.0001	1.4589	0.000406899	0.377681	0.106823	0.168307	0.587054	footprints	Footprints
24	HMVEC-LLy_footprints.txt	HMVEC-LLy	blood_vessel	1e-05	1.8856	3.52784e-06	0.634247	0.136767	0.366184	0.902311	footprints	Footprints
24	HMVEC-LLy_footprints.txt	HMVEC-LLy	blood_vessel	1e-06	1.97828	0.000143195	0.682229	0.179412	0.330582	1.03388	footprints	Footprints
24	HMVEC-LLy_footprints.txt	HMVEC-LLy	blood_vessel	1e-07	2.26403	0.000200984	0.817147	0.219795	0.38635	1.24794	footprints	Footprints
24	HMVEC-LLy_footprints.txt	HMVEC-LLy	blood_vessel	1e-08	2.68459	0.000161166	0.98753	0.261722	0.474555	1.5005	footprints	Footprints
25	HPAF_footprints.txt	HPAF	blood_vessel	1	1	1	4.18948e-09	5084.39	-9965.4	9965.4	footprints	Footprints
25	HPAF_footprints.txt	HPAF	blood_vessel	0.1	1.08989	0.00404426	0.086081	0.0299445	0.0273899	0.144772	footprints	Footprints
25	HPAF_footprints.txt	HPAF	blood_vessel	0.01	1.16877	0.000346333	0.155952	0.0435874	0.0705211	0.241384	footprints	Footprints
25	HPAF_footprints.txt	HPAF	blood_vessel	0.001	1.19178	0.0120358	0.175449	0.0698695	0.0385046	0.312393	footprints	Footprints
25	HPAF_footprints.txt	HPAF	blood_vessel	0.0001	1.38227	0.00120884	0.323727	0.100015	0.127698	0.519757	footprints	Footprints
25	HPAF_footprints.txt	HPAF	blood_vessel	1e-05	1.83547	1.93467e-06	0.607299	0.12758	0.357242	0.857357	footprints	Footprints
25	HPAF_footprints.txt	HPAF	blood_vessel	1e-06	1.77694	0.000817834	0.574895	0.17178	0.238206	0.911585	footprints	Footprints
25	HPAF_footprints.txt	HPAF	blood_vessel	1e-07	1.90163	0.0028355	0.64271	0.215311	0.220701	1.06472	footprints	Footprints
25	HPAF_footprints.txt	HPAF	blood_vessel	1e-08	2.01143	0.00824772	0.698844	0.264538	0.18035	1.21734	footprints	Footprints
26	HPdLF_footprints.txt	HPdLF	epithelium	1	1	1	-8.1859e-10	4735.99	-9282.55	9282.55	footprints	Footprints
26	HPdLF_footprints.txt	HPdLF	epithelium	0.1	1.05193	0.0701854	0.0506312	0.027962	-0.00417439	0.105437	footprints	Footprints
26	HPdLF_footprints.txt	HPdLF	epithelium	0.01	1.10678	0.0136859	0.101455	0.0411517	0.0207982	0.182113	footprints	Footprints
26	HPdLF_footprints.txt	HPdLF	epithelium	0.001	1.03591	0.603314	0.0352765	0.0678864	-0.0977808	0.168334	footprints	Footprints
26	HPdLF_footprints.txt	HPdLF	epithelium	0.0001	1.25963	0.0162067	0.230816	0.0960044	0.0426479	0.418985	footprints	Footprints
26	HPdLF_footprints.txt	HPdLF	epithelium	1e-05	1.53782	0.000626913	0.430363	0.125848	0.1837	0.677026	footprints	Footprints
26	HPdLF_footprints.txt	HPdLF	epithelium	1e-06	1.70908	0.00100912	0.535957	0.163005	0.216467	0.855448	footprints	Footprints
26	HPdLF_footprints.txt	HPdLF	epithelium	1e-07	1.92504	0.00120799	0.654947	0.202332	0.258376	1.05152	footprints	Footprints
26	HPdLF_footprints.txt	HPdLF	epithelium	1e-08	2.27587	0.000751673	0.822363	0.244024	0.344075	1.30065	footprints	Footprints
27	HPF_footprints.txt	HPF	lung	1	1	1	2.56654e-09	4955.81	-9713.38	9713.38	footprints	Footprints
27	HPF_footprints.txt	HPF	lung	0.1	1.08753	0.00404368	0.0839114	0.0291893	0.0267004	0.141122	footprints	Footprints
27	HPF_footprints.txt	HPF	lung	0.01	1.21095	5.56444e-06	0.191402	0.0421377	0.108812	0.273992	footprints	Footprints
27	HPF_footprints.txt	HPF	lung	0.001	1.17515	0.0184992	0.161392	0.0685178	0.0270969	0.295687	footprints	Footprints
27	HPF_footprints.txt	HPF	lung	0.0001	1.41118	0.000389052	0.344429	0.0970932	0.154126	0.534731	footprints	Footprints
27	HPF_footprints.txt	HPF	lung	1e-05	1.63265	0.000148282	0.490206	0.129208	0.236958	0.743454	footprints	Footprints
27	HPF_footprints.txt	HPF	lung	1e-06	1.85998	0.000182699	0.620564	0.165846	0.295506	0.945622	footprints	Footprints
27	HPF_footprints.txt	HPF	lung	1e-07	1.94309	0.00153226	0.664282	0.209652	0.253365	1.0752	footprints	Footprints
27	HPF_footprints.txt	HPF	lung	1e-08	2.15663	0.0026076	0.768547	0.255283	0.268192	1.2689	footprints	Footprints
28	HRCEpiC_footprints.txt	HRCEpiC	epithelium	1	1	1	-3.27378e-11	4994.23	-9788.7	9788.7	footprints	Footprints
28	HRCEpiC_footprints.txt	HRCEpiC	epithelium	0.1	1.04658	0.122665	0.045529	0.0294937	-0.0122787	0.103337	footprints	Footprints
28	HRCEpiC_footprints.txt	HRCEpiC	epithelium	0.01	1.14683	0.00140454	0.136999	0.0428963	0.0529219	0.221075	footprints	Footprints
28	HRCEpiC_footprints.txt	HRCEpiC	epithelium	0.001	1.18966	0.010861	0.173668	0.0681816	0.0400321	0.307304	footprints	Footprints
28	HRCEpiC_footprints.txt	HRCEpiC	epithelium	0.0001	1.33441	0.00338614	0.28849	0.0984499	0.0955278	0.481452	footprints	Footprints
28	HRCEpiC_footprints.txt	HRCEpiC	epithelium	1e-05	1.66654	6.35802e-05	0.510751	0.127716	0.260428	0.761075	footprints	Footprints
28	HRCEpiC_footprints.txt	HRCEpiC	epithelium	1e-06	1.83665	0.00023905	0.607945	0.165485	0.283594	0.932296	footprints	Footprints
28	HRCEpiC_footprints.txt	HRCEpiC	epithelium	1e-07	1.8355	0.00409586	0.607316	0.211558	0.192662	1.02197	footprints	Footprints
28	HRCEpiC_footprints.txt	HRCEpiC	epithelium	1e-08	2.13455	0.00287735	0.758258	0.254402	0.259629	1.25689	footprints	Footprints
29	HSMM_footprints.txt	HSMM	muscle	1	1	1	-2.17496e-09	4288.76	-8405.98	8405.98	footprints	Footprints
29	HSMM_footprints.txt	HSMM	muscle	0.1	1.06086	0.0199142	0.0590801	0.0253785	0.00933828	0.108822	footprints	Footprints
29	HSMM_footprints.txt	HSMM	muscle	0.01	1.1381	0.000545751	0.129356	0.0374161	0.0560206	0.202692	footprints	Footprints
29	HSMM_footprints.txt	HSMM	muscle	0.001	1.13126	0.0422813	0.123334	0.0607336	0.00429635	0.242372	footprints	Footprints
29	HSMM_footprints.txt	HSMM	muscle	0.0001	1.33539	0.000925796	0.289226	0.0873225	0.118074	0.460378	footprints	Footprints
29	HSMM_footprints.txt	HSMM	muscle	1e-05	1.68472	5.25342e-06	0.5216	0.114526	0.297128	0.746072	footprints	Footprints
29	HSMM_footprints.txt	HSMM	muscle	1e-06	1.97371	3.96757e-06	0.679916	0.147389	0.391034	0.968798	footprints	Footprints
29	HSMM_footprints.txt	HSMM	muscle	1e-07	2.05079	0.000133893	0.718226	0.188057	0.349634	1.08682	footprints	Footprints
29	HSMM_footprints.txt	HSMM	muscle	1e-08	2.26505	0.000446112	0.817596	0.232855	0.361201	1.27399	footprints	Footprints
30	HVMF_footprints.txt	HVMF	connective	1	1	1	2.18464e-09	4822.45	-9452	9452	footprints	Footprints
30	HVMF_footprints.txt	HVMF	connective	0.1	1.06434	0.0286327	0.0623514	0.0284904	0.00651026	0.118193	footprints	Footprints
30	HVMF_footprints.txt	HVMF	connective	0.01	1.09895	0.0256068	0.0943549	0.0422714	0.011503	0.177207	footprints	Footprints
30	HVMF_footprints.txt	HVMF	connective	0.001	1.12383	0.086828	0.116739	0.0681737	-0.0168817	0.250359	footprints	Footprints
30	HVMF_footprints.txt	HVMF	connective	0.0001	1.29744	0.00798272	0.260395	0.0981587	0.0680043	0.452786	footprints	Footprints
30	HVMF_footprints.txt	HVMF	connective	1e-05	1.72552	1.37818e-05	0.545526	0.125486	0.299574	0.791479	footprints	Footprints
30	HVMF_footprints.txt	HVMF	connective	1e-06	1.88609	0.000102025	0.634508	0.163292	0.314456	0.954561	footprints	Footprints
30	HVMF_footprints.txt	HVMF	connective	1e-07	2.0397	0.000507613	0.712805	0.205023	0.31096	1.11465	footprints	Footprints
30	HVMF_footprints.txt	HVMF	connective	1e-08	2.36007	0.000536178	0.85869	0.248033	0.372545	1.34483	footprints	Footprints
31	IMR90_footprints.txt	IMR90	lung	1	1	1	1.74375e-07	5305.04	-10397.9	10397.9	footprints	Footprints
31	IMR90_footprints.txt	IMR90	lung	0.1	1.05862	0.0685695	0.0569661	0.0312786	-0.00434005	0.118272	footprints	Footprints
31	IMR90_footprints.txt	IMR90	lung	0.01	1.20762	2.58135e-05	0.188654	0.0448368	0.100774	0.276534	footprints	Footprints
31	IMR90_footprints.txt	IMR90	lung	0.001	1.22532	0.00452275	0.203205	0.0715715	0.0629253	0.343485	footprints	Footprints
31	IMR90_footprints.txt	IMR90	lung	0.0001	1.47443	0.000118185	0.38827	0.100853	0.190598	0.585942	footprints	Footprints
31	IMR90_footprints.txt	IMR90	lung	1e-05	2.15378	7.97595e-10	0.767224	0.124845	0.522527	1.01192	footprints	Footprints
31	IMR90_footprints.txt	IMR90	lung	1e-06	2.58672	1.8974e-09	0.950392	0.158231	0.640259	1.26052	footprints	Footprints
31	IMR90_footprints.txt	IMR90	lung	1e-07	2.97536	2.60399e-08	1.09037	0.195892	0.706419	1.47431	footprints	Footprints
31	IMR90_footprints.txt	IMR90	lung	1e-08	2.97567	8.75961e-06	1.09047	0.245285	0.609711	1.57123	footprints	Footprints
32	K562_footprints.txt	K562	blood	1	1	1	-7.567e-10	7194.35	-14100.9	14100.9	footprints	Footprints
32	K562_footprints.txt	K562	blood	0.1	1.12559	0.00494483	0.118307	0.0420931	0.0358047	0.20081	footprints	Footprints
32	K562_footprints.txt	K562	blood	0.01	1.26808	6.32483e-05	0.237503	0.0593706	0.121137	0.35387	footprints	Footprints
32	K562_footprints.txt	K562	blood	0.001	1.44762	4.51613e-05	0.369924	0.090682	0.192187	0.547661	footprints	Footprints
32	K562_footprints.txt	K562	blood	0.0001	1.64539	0.00011015	0.497979	0.128774	0.245582	0.750376	footprints	Footprints
32	K562_footprints.txt	K562	blood	1e-05	2.0008	2.93031e-05	0.693548	0.165967	0.368251	1.01884	footprints	Footprints
32	K562_footprints.txt	K562	blood	1e-06	2.17982	0.000264988	0.779244	0.213648	0.360493	1.19799	footprints	Footprints
32	K562_footprints.txt	K562	blood	1e-07	2.6439	0.000132529	0.972254	0.254403	0.473625	1.47088	footprints	Footprints
32	K562_footprints.txt	K562	blood	1e-08	2.73707	0.00113226	1.00689	0.309297	0.400668	1.61311	footprints	Footprints
33	NB4_footprints.txt	NB4	blood	1	1	1	2.87492e-09	5153.6	-10101.1	10101.1	footprints	Footprints
33	NB4_footprints.txt	NB4	blood	0.1	1.10144	0.00145042	0.0966151	0.0303399	0.0371489	0.156081	footprints	Footprints
33	NB4_footprints.txt	NB4	blood	0.01	1.17665	0.000240437	0.162674	0.0442982	0.0758491	0.249498	footprints	Footprints
33	NB4_footprints.txt	NB4	blood	0.001	1.27438	0.000536928	0.242459	0.070042	0.105177	0.379741	footprints	Footprints
33	NB4_footprints.txt	NB4	blood	0.0001	1.42646	0.000468118	0.355199	0.101533	0.156195	0.554203	footprints	Footprints
33	NB4_footprints.txt	NB4	blood	1e-05	1.89411	8.48666e-07	0.638751	0.129726	0.384487	0.893014	footprints	Footprints
33	NB4_footprints.txt	NB4	blood	1e-06	1.88132	0.000262706	0.631971	0.173164	0.292569	0.971373	footprints	Footprints
33	NB4_footprints.txt	NB4	blood	1e-07	2.0982	0.000564545	0.74108	0.214924	0.319829	1.16233	footprints	Footprints
33	NB4_footprints.txt	NB4	blood	1e-08	2.7504	5.66638e-05	1.01175	0.251285	0.519228	1.50427	footprints	Footprints
34	NH-A_footprints.txt	NH-A	nervous	1	1	1	-3.28472e-11	5346.56	-10479.3	10479.3	footprints	Footprints
34	NH-A_footprints.txt	NH-A	nervous	0.1	1.04542	0.159188	0.044416	0.0315498	-0.0174216	0.106254	footprints	Footprints
34	NH-A_footprints.txt	NH-A	nervous	0.01	1.14526	0.0029635	0.135628	0.0456429	0.0461677	0.225088	footprints	Footprints
34	NH-A_footprints.txt	NH-A	nervous	0.001	1.06598	0.393385	0.0638935	0.0748611	-0.0828342	0.210621	footprints	Footprints
34	NH-A_footprints.txt	NH-A	nervous	0.0001	1.34862	0.00382051	0.29908	0.103394	0.0964269	0.501732	footprints	Footprints
34	NH-A_footprints.txt	NH-A	nervous	1e-05	1.81119	5.33895e-06	0.593983	0.130517	0.33817	0.849796	footprints	Footprints
34	NH-A_footprints.txt	NH-A	nervous	1e-06	2.06753	1.35637e-05	0.726356	0.166947	0.399139	1.05357	footprints	Footprints
34	NH-A_footprints.txt	NH-A	nervous	1e-07	2.21706	0.000139883	0.796184	0.209061	0.386424	1.20594	footprints	Footprints
34	NH-A_footprints.txt	NH-A	nervous	1e-08	2.32237	0.00112444	0.842587	0.25867	0.335594	1.34958	footprints	Footprints
35	NHDF-Ad_footprints.txt	NHDF-Ad	skin	1	1	1	-1.06826e-09	4566.96	-8951.24	8951.24	footprints	Footprints
35	NHDF-Ad_footprints.txt	NHDF-Ad	skin	0.1	1.05858	0.0350484	0.056932	0.0270102	0.00399206	0.109872	footprints	Footprints
35	NHDF-Ad_footprints.txt	NHDF-Ad	skin	0.01	1.11771	0.00523749	0.111278	0.0398553	0.0331617	0.189394	footprints	Footprints
35	NHDF-Ad_footprints.txt	NHDF-Ad	skin	0.001	1.0931	0.170411	0.0890137	0.0649316	-0.0382522	0.21628	footprints	Footprints
35	NHDF-Ad_footprints.txt	NHDF-Ad	skin	0.0001	1.20562	0.0487371	0.186996	0.0948793	0.00103274	0.37296	footprints	Footprints
35	NHDF-Ad_footprints.txt	NHDF-Ad	skin	1e-05	1.38947	0.00940971	0.328921	0.126664	0.0806595	0.577183	footprints	Footprints
35	NHDF-Ad_footprints.txt	NHDF-Ad	skin	1e-06	1.43	0.0330079	0.357675	0.167766	0.0288536	0.686496	footprints	Footprints
35	NHDF-Ad_footprints.txt	NHDF-Ad	skin	1e-07	1.7277	0.00729994	0.546792	0.203811	0.147323	0.946262	footprints	Footprints
35	NHDF-Ad_footprints.txt	NHDF-Ad	skin	1e-08	1.66572	0.0481133	0.510258	0.25818	0.00422545	1.01629	footprints	Footprints
36	NHDF-neo_footprints.txt	NHDF-neo	skin	1	1	1	-1.10108e-09	4496.9	-8813.92	8813.92	footprints	Footprints
36	NHDF-neo_footprints.txt	NHDF-neo	skin	0.1	1.05168	0.0582842	0.0503866	0.0266095	-0.00176809	0.102541	footprints	Footprints
36	NHDF-neo_footprints.txt	NHDF-neo	skin	0.01	1.08995	0.0297148	0.0861358	0.0396232	0.00847427	0.163797	footprints	Footprints
36	NHDF-neo_footprints.txt	NHDF-neo	skin	0.001	1.09888	0.142397	0.0942939	0.0642801	-0.0316951	0.220283	footprints	Footprints
36	NHDF-neo_footprints.txt	NHDF-neo	skin	0.0001	1.37321	0.000471866	0.317148	0.0907111	0.139354	0.494942	footprints	Footprints
36	NHDF-neo_footprints.txt	NHDF-neo	skin	1e-05	1.6248	5.74852e-05	0.485382	0.120655	0.248899	0.721865	footprints	Footprints
36	NHDF-neo_footprints.txt	NHDF-neo	skin	1e-06	1.66241	0.00151219	0.508267	0.160219	0.194239	0.822296	footprints	Footprints
36	NHDF-neo_footprints.txt	NHDF-neo	skin	1e-07	1.85216	0.00204228	0.616351	0.199854	0.224638	1.00806	footprints	Footprints
36	NHDF-neo_footprints.txt	NHDF-neo	skin	1e-08	1.75776	0.0265625	0.564042	0.254315	0.0655846	1.0625	footprints	Footprints
37	NHLF_footprints.txt	NHLF	lung	1	1	1	-1.11585e-09	4448.58	-8719.22	8719.22	footprints	Footprints
37	NHLF_footprints.txt	NHLF	lung	0.1	1.06176	0.0226297	0.0599233	0.0262864	0.00840191	0.111445	footprints	Footprints
37	NHLF_footprints.txt	NHLF	lung	0.01	1.13898	0.000735238	0.130132	0.0385451	0.0545833	0.20568	footprints	Footprints
37	NHLF_footprints.txt	NHLF	lung	0.001	1.11655	0.0780251	0.110244	0.062558	-0.0123701	0.232857	footprints	Footprints
37	NHLF_footprints.txt	NHLF	lung	0.0001	1.34172	0.000972921	0.29395	0.0891232	0.119268	0.468631	footprints	Footprints
37	NHLF_footprints.txt	NHLF	lung	1e-05	1.63555	2.87777e-05	0.491982	0.117617	0.261454	0.722511	footprints	Footprints
37	NHLF_footprints.txt	NHLF	lung	1e-06	1.6714	0.00100707	0.51366	0.156197	0.207514	0.819806	footprints	Footprints
37	NHLF_footprints.txt	NHLF	lung	1e-07	1.67298	0.010064	0.514606	0.199954	0.122696	0.906515	footprints	Footprints
37	NHLF_footprints.txt	NHLF	lung	1e-08	1.79032	0.0183674	0.582394	0.246973	0.0983266	1.06646	footprints	Footprints
38	SAEC_footprints.txt	SAEC	epithelium	1	1	1	-2.90484e-11	4756.72	-9323.17	9323.17	footprints	Footprints
38	SAEC_footprints.txt	SAEC	epithelium	0.1	1.05734	0.0467235	0.0557549	0.0280344	0.000807348	0.110702	footprints	Footprints
38	SAEC_footprints.txt	SAEC	epithelium	0.01	1.15897	0.000282456	0.147533	0.0406329	0.0678926	0.227173	footprints	Footprints
38	SAEC_footprints.txt	SAEC	epithelium	0.001	1.17343	0.0138311	0.159933	0.0649705	0.0325906	0.287275	footprints	Footprints
38	SAEC_footprints.txt	SAEC	epithelium	0.0001	1.45587	3.81453e-05	0.375604	0.0912006	0.196851	0.554357	footprints	Footprints
38	SAEC_footprints.txt	SAEC	epithelium	1e-05	1.68163	1.95223e-05	0.519762	0.121716	0.281199	0.758326	footprints	Footprints
38	SAEC_footprints.txt	SAEC	epithelium	1e-06	1.87285	6.90621e-05	0.627464	0.157674	0.318422	0.936505	footprints	Footprints
38	SAEC_footprints.txt	SAEC	epithelium	1e-07	1.98384	0.000561994	0.685035	0.1986	0.295779	1.07429	footprints	Footprints
38	SAEC_footprints.txt	SAEC	epithelium	1e-08	2.04214	0.00391746	0.713996	0.247509	0.228879	1.19911	footprints	Footprints
39	SKMC_footprints.txt	SKMC	muscle	1	1	1	4.67843e-09	3887.98	-7620.43	7620.43	footprints	Footprints
39	SKMC_footprints.txt	SKMC	muscle	0.1	1.01902	0.415017	0.0188393	0.0231129	-0.0264621	0.0641407	footprints	Footprints
39	SKMC_footprints.txt	SKMC	muscle	0.01	1.09133	0.0111656	0.0873928	0.0344409	0.0198886	0.154897	footprints	Footprints
39	SKMC_footprints.txt	SKMC	muscle	0.001	1.10751	0.0671237	0.102118	0.0557767	-0.00720384	0.211441	footprints	Footprints
39	SKMC_footprints.txt	SKMC	muscle	0.0001	1.33464	0.000330349	0.288663	0.0804017	0.131076	0.44625	footprints	Footprints
39	SKMC_footprints.txt	SKMC	muscle	1e-05	1.56273	3.82927e-05	0.446434	0.108422	0.233926	0.658941	footprints	Footprints
39	SKMC_footprints.txt	SKMC	muscle	1e-06	1.70084	0.000195515	0.531123	0.142593	0.25164	0.810606	footprints	Footprints
39	SKMC_footprints.txt	SKMC	muscle	1e-07	1.8684	0.000542683	0.625081	0.180724	0.270861	0.9793	footprints	Footprints
39	SKMC_footprints.txt	SKMC	muscle	1e-08	1.86616	0.00635872	0.623883	0.228639	0.175751	1.07202	footprints	Footprints
40	SK-N-SH_RA_footprints.txt	SK-N-SH	brain	1	1	1	-3.72525e-09	6928.25	-13579.4	13579.4	footprints	Footprints
40	SK-N-SH_RA_footprints.txt	SK-N-SH	brain	0.1	1.17023	0.000102958	0.157201	0.040479	0.0778619	0.23654	footprints	Footprints
40	SK-N-SH_RA_footprints.txt	SK-N-SH	brain	0.01	1.36996	2.11868e-08	0.31478	0.0561904	0.204646	0.424913	footprints	Footprints
40	SK-N-SH_RA_footprints.txt	SK-N-SH	brain	0.001	1.7502	1.08596e-11	0.55973	0.0823783	0.398268	0.721191	footprints	Footprints
40	SK-N-SH_RA_footprints.txt	SK-N-SH	brain	0.0001	2.03347	8.87364e-10	0.709742	0.115811	0.482752	0.936731	footprints	Footprints
40	SK-N-SH_RA_footprints.txt	SK-N-SH	brain	1e-05	2.63815	3.50981e-11	0.970079	0.146462	0.683014	1.25714	footprints	Footprints
40	SK-N-SH_RA_footprints.txt	SK-N-SH	brain	1e-06	2.65699	4.25827e-07	0.977194	0.193235	0.598454	1.35593	footprints	Footprints
40	SK-N-SH_RA_footprints.txt	SK-N-SH	brain	1e-07	2.70129	4.43065e-05	0.993728	0.243334	0.516792	1.47066	footprints	Footprints
40	SK-N-SH_RA_footprints.txt	SK-N-SH	brain	1e-08	2.52379	0.00265191	0.92576	0.308028	0.322026	1.52949	footprints	Footprints
41	Th1_footprints.txt	Th1	blood	1	1	1	-1.88993e-09	7018.14	-13755.6	13755.6	footprints	Footprints
41	Th1_footprints.txt	Th1	blood	0.1	1.09496	0.0274146	0.0907186	0.0411317	0.0101005	0.171337	footprints	Footprints
41	Th1_footprints.txt	Th1	blood	0.01	1.29122	8.95147e-06	0.255584	0.0575502	0.142786	0.368382	footprints	Footprints
41	Th1_footprints.txt	Th1	blood	0.001	1.36424	0.000562592	0.310601	0.0900544	0.134094	0.487107	footprints	Footprints
41	Th1_footprints.txt	Th1	blood	0.0001	1.64001	7.63777e-05	0.494705	0.125068	0.249572	0.739838	footprints	Footprints
41	Th1_footprints.txt	Th1	blood	1e-05	1.93822	4.8226e-05	0.661768	0.162834	0.342613	0.980923	footprints	Footprints
41	Th1_footprints.txt	Th1	blood	1e-06	1.89606	0.00322319	0.63978	0.217198	0.214072	1.06549	footprints	Footprints
41	Th1_footprints.txt	Th1	blood	1e-07	1.78437	0.0386916	0.579067	0.280088	0.0300959	1.12804	footprints	Footprints
41	Th1_footprints.txt	Th1	blood	1e-08	2.02122	0.033285	0.703702	0.330589	0.0557466	1.35166	footprints	Footprints
42	A549-all.twopass.merge150.wgt10.zgt2.wig	A549	epithelium	1	1	1	1.17727e-15	2399.86	-4703.73	4703.73	hotspots	Hotspots
42	A549-all.twopass.merge150.wgt10.zgt2.wig	A549	epithelium	0.1	0.998486	0.917514	-0.00151478	0.0146262	-0.0301822	0.0271526	hotspots	Hotspots
42	A549-all.twopass.merge150.wgt10.zgt2.wig	A549	epithelium	0.01	0.977562	0.339322	-0.0226937	0.0237505	-0.0692447	0.0238572	hotspots	Hotspots
42	A549-all.twopass.merge150.wgt10.zgt2.wig	A549	epithelium	0.001	0.991647	0.836377	-0.00838843	0.0406161	-0.0879959	0.071219	hotspots	Hotspots
42	A549-all.twopass.merge150.wgt10.zgt2.wig	A549	epithelium	0.0001	1.04006	0.538142	0.0392821	0.0638084	-0.0857825	0.164347	hotspots	Hotspots
42	A549-all.twopass.merge150.wgt10.zgt2.wig	A549	epithelium	1e-05	1.10386	0.277965	0.0988141	0.0910811	-0.0797049	0.277333	hotspots	Hotspots
42	A549-all.twopass.merge150.wgt10.zgt2.wig	A549	epithelium	1e-06	1.11298	0.388108	0.10704	0.124025	-0.136048	0.350128	hotspots	Hotspots
42	A549-all.twopass.merge150.wgt10.zgt2.wig	A549	epithelium	1e-07	0.988128	0.942567	-0.0119426	0.165767	-0.336847	0.312962	hotspots	Hotspots
42	A549-all.twopass.merge150.wgt10.zgt2.wig	A549	epithelium	1e-08	1.03617	0.867762	0.0355303	0.213393	-0.38272	0.453781	hotspots	Hotspots
43	Adult_Th0_AllReps.30000000.twopass.merge150.wgt10.zgt2.wig	Adult_CD4+	blood	1	1	1	-5.77565e-16	2359.58	-4624.78	4624.78	hotspots	Hotspots
43	Adult_Th0_AllReps.30000000.twopass.merge150.wgt10.zgt2.wig	Adult_CD4+	blood	0.1	0.999395	0.966506	-0.000604935	0.0144062	-0.0288411	0.0276313	hotspots	Hotspots
43	Adult_Th0_AllReps.30000000.twopass.merge150.wgt10.zgt2.wig	Adult_CD4+	blood	0.01	0.979267	0.372684	-0.0209509	0.0235018	-0.0670145	0.0251127	hotspots	Hotspots
43	Adult_Th0_AllReps.30000000.twopass.merge150.wgt10.zgt2.wig	Adult_CD4+	blood	0.001	0.990272	0.808584	-0.00977538	0.0403519	-0.0888651	0.0693143	hotspots	Hotspots
43	Adult_Th0_AllReps.30000000.twopass.merge150.wgt10.zgt2.wig	Adult_CD4+	blood	0.0001	0.918192	0.185585	-0.0853487	0.0644747	-0.211719	0.0410217	hotspots	Hotspots
43	Adult_Th0_AllReps.30000000.twopass.merge150.wgt10.zgt2.wig	Adult_CD4+	blood	1e-05	1.04942	0.59614	0.0482348	0.0910159	-0.130156	0.226626	hotspots	Hotspots
43	Adult_Th0_AllReps.30000000.twopass.merge150.wgt10.zgt2.wig	Adult_CD4+	blood	1e-06	1.07722	0.547895	0.0743854	0.123786	-0.168236	0.317007	hotspots	Hotspots
43	Adult_Th0_AllReps.30000000.twopass.merge150.wgt10.zgt2.wig	Adult_CD4+	blood	1e-07	1.07973	0.641302	0.076711	0.164659	-0.24602	0.399442	hotspots	Hotspots
43	Adult_Th0_AllReps.30000000.twopass.merge150.wgt10.zgt2.wig	Adult_CD4+	blood	1e-08	1.06425	0.769099	0.0622735	0.212137	-0.353515	0.478062	hotspots	Hotspots
44	AG04449-DS12319.twopass.merge150.wgt10.zgt2.wig	AG04449	skin	1	1	1	-5.51111e-16	2879.43	-5643.69	5643.69	hotspots	Hotspots
44	AG04449-DS12319.twopass.merge150.wgt10.zgt2.wig	AG04449	skin	0.1	1.00871	0.617056	0.00866992	0.0173389	-0.0253144	0.0426542	hotspots	Hotspots
44	AG04449-DS12319.twopass.merge150.wgt10.zgt2.wig	AG04449	skin	0.01	1.05304	0.0554763	0.0516852	0.0269878	-0.00121102	0.104581	hotspots	Hotspots
44	AG04449-DS12319.twopass.merge150.wgt10.zgt2.wig	AG04449	skin	0.001	1.01948	0.670896	0.0192973	0.0454142	-0.0697145	0.108309	hotspots	Hotspots
44	AG04449-DS12319.twopass.merge150.wgt10.zgt2.wig	AG04449	skin	0.0001	1.0601	0.402705	0.058362	0.0697443	-0.0783367	0.195061	hotspots	Hotspots
44	AG04449-DS12319.twopass.merge150.wgt10.zgt2.wig	AG04449	skin	1e-05	1.38901	0.000546518	0.328591	0.095055	0.142283	0.514899	hotspots	Hotspots
44	AG04449-DS12319.twopass.merge150.wgt10.zgt2.wig	AG04449	skin	1e-06	1.42333	0.00586628	0.352999	0.128123	0.101878	0.604119	hotspots	Hotspots
44	AG04449-DS12319.twopass.merge150.wgt10.zgt2.wig	AG04449	skin	1e-07	1.63988	0.00298327	0.494621	0.166569	0.168145	0.821096	hotspots	Hotspots
44	AG04449-DS12319.twopass.merge150.wgt10.zgt2.wig	AG04449	skin	1e-08	1.42259	0.101657	0.352478	0.215336	-0.0695804	0.774536	hotspots	Hotspots
45	AG04450-DS12270.twopass.merge150.wgt10.zgt2.wig	AG04450	lung	1	1	1	2.80229e-09	2943.07	-5768.42	5768.42	hotspots	Hotspots
45	AG04450-DS12270.twopass.merge150.wgt10.zgt2.wig	AG04450	lung	0.1	1.03213	0.0735455	0.0316294	0.0176757	-0.00301493	0.0662738	hotspots	Hotspots
45	AG04450-DS12270.twopass.merge150.wgt10.zgt2.wig	AG04450	lung	0.01	1.0633	0.0256053	0.0613769	0.0274968	0.00748315	0.115271	hotspots	Hotspots
45	AG04450-DS12270.twopass.merge150.wgt10.zgt2.wig	AG04450	lung	0.001	1.06271	0.186023	0.0608197	0.0459906	-0.029322	0.150961	hotspots	Hotspots
45	AG04450-DS12270.twopass.merge150.wgt10.zgt2.wig	AG04450	lung	0.0001	1.11085	0.136183	0.105129	0.0705487	-0.0331468	0.243404	hotspots	Hotspots
45	AG04450-DS12270.twopass.merge150.wgt10.zgt2.wig	AG04450	lung	1e-05	1.33845	0.00265797	0.291514	0.0970178	0.10136	0.481669	hotspots	Hotspots
45	AG04450-DS12270.twopass.merge150.wgt10.zgt2.wig	AG04450	lung	1e-06	1.37905	0.0138122	0.321393	0.130536	0.0655432	0.577242	hotspots	Hotspots
45	AG04450-DS12270.twopass.merge150.wgt10.zgt2.wig	AG04450	lung	1e-07	1.675	0.00216634	0.515812	0.168213	0.186115	0.84551	hotspots	Hotspots
45	AG04450-DS12270.twopass.merge150.wgt10.zgt2.wig	AG04450	lung	1e-08	1.49398	0.0641501	0.401445	0.216864	-0.0236089	0.8265	hotspots	Hotspots
46	AG09309-DS12352.twopass.merge150.wgt10.zgt2.wig	AG09309	skin	1	1	1	3.75228e-09	2844.59	-5575.39	5575.39	hotspots	Hotspots
46	AG09309-DS12352.twopass.merge150.wgt10.zgt2.wig	AG09309	skin	0.1	1.02945	0.0898238	0.0290242	0.01711	-0.00451143	0.0625597	hotspots	Hotspots
46	AG09309-DS12352.twopass.merge150.wgt10.zgt2.wig	AG09309	skin	0.01	1.03212	0.239016	0.0316153	0.0268506	-0.0210119	0.0842425	hotspots	Hotspots
46	AG09309-DS12352.twopass.merge150.wgt10.zgt2.wig	AG09309	skin	0.001	1.02095	0.645722	0.0207368	0.0451082	-0.0676752	0.109149	hotspots	Hotspots
46	AG09309-DS12352.twopass.merge150.wgt10.zgt2.wig	AG09309	skin	0.0001	1.09802	0.175478	0.0935102	0.0690208	-0.0417707	0.228791	hotspots	Hotspots
46	AG09309-DS12352.twopass.merge150.wgt10.zgt2.wig	AG09309	skin	1e-05	1.30561	0.00521041	0.26667	0.0954531	0.0795821	0.453758	hotspots	Hotspots
46	AG09309-DS12352.twopass.merge150.wgt10.zgt2.wig	AG09309	skin	1e-06	1.31175	0.0352877	0.271359	0.128909	0.0186972	0.524022	hotspots	Hotspots
46	AG09309-DS12352.twopass.merge150.wgt10.zgt2.wig	AG09309	skin	1e-07	1.49179	0.016831	0.399979	0.167329	0.0720147	0.727943	hotspots	Hotspots
46	AG09309-DS12352.twopass.merge150.wgt10.zgt2.wig	AG09309	skin	1e-08	1.61756	0.0245309	0.480917	0.213864	0.0617447	0.90009	hotspots	Hotspots
47	AG09319-DS12291.twopass.merge150.wgt10.zgt2.wig	AG09319	gingival	1	1	1	4.15287e-08	3146.53	-6167.19	6167.19	hotspots	Hotspots
47	AG09319-DS12291.twopass.merge150.wgt10.zgt2.wig	AG09319	gingival	0.1	1.04414	0.0217873	0.0431953	0.0188292	0.00629002	0.0801006	hotspots	Hotspots
47	AG09319-DS12291.twopass.merge150.wgt10.zgt2.wig	AG09319	gingival	0.01	1.04759	0.110762	0.0464923	0.0291528	-0.0106473	0.103632	hotspots	Hotspots
47	AG09319-DS12291.twopass.merge150.wgt10.zgt2.wig	AG09319	gingival	0.001	1.07566	0.129897	0.0729301	0.0481542	-0.0214522	0.167312	hotspots	Hotspots
47	AG09319-DS12291.twopass.merge150.wgt10.zgt2.wig	AG09319	gingival	0.0001	1.16054	0.0410019	0.148884	0.0728571	0.00608436	0.291684	hotspots	Hotspots
47	AG09319-DS12291.twopass.merge150.wgt10.zgt2.wig	AG09319	gingival	1e-05	1.38476	0.00107719	0.325524	0.0995624	0.130382	0.520667	hotspots	Hotspots
47	AG09319-DS12291.twopass.merge150.wgt10.zgt2.wig	AG09319	gingival	1e-06	1.66146	0.000101628	0.507697	0.130625	0.251672	0.763723	hotspots	Hotspots
47	AG09319-DS12291.twopass.merge150.wgt10.zgt2.wig	AG09319	gingival	1e-07	2.10351	8.96216e-06	0.74361	0.167449	0.415409	1.07181	hotspots	Hotspots
47	AG09319-DS12291.twopass.merge150.wgt10.zgt2.wig	AG09319	gingival	1e-08	2.30864	9.32559e-05	0.83666	0.214116	0.416992	1.25633	hotspots	Hotspots
48	AG10803-DS12384.twopass.merge150.wgt10.zgt2.wig	AG10803	skin	1	1	1	-2.36488e-11	2969.57	-5820.37	5820.37	hotspots	Hotspots
48	AG10803-DS12384.twopass.merge150.wgt10.zgt2.wig	AG10803	skin	0.1	1.01027	0.567156	0.0102223	0.0178636	-0.0247903	0.0452349	hotspots	Hotspots
48	AG10803-DS12384.twopass.merge150.wgt10.zgt2.wig	AG10803	skin	0.01	1.02782	0.325256	0.0274381	0.0278923	-0.0272309	0.0821071	hotspots	Hotspots
48	AG10803-DS12384.twopass.merge150.wgt10.zgt2.wig	AG10803	skin	0.001	1.03972	0.402526	0.0389502	0.0465289	-0.0522465	0.130147	hotspots	Hotspots
48	AG10803-DS12384.twopass.merge150.wgt10.zgt2.wig	AG10803	skin	0.0001	1.13637	0.0705221	0.127838	0.0706856	-0.0107059	0.266382	hotspots	Hotspots
48	AG10803-DS12384.twopass.merge150.wgt10.zgt2.wig	AG10803	skin	1e-05	1.41856	0.00029284	0.349641	0.0965445	0.160414	0.538868	hotspots	Hotspots
48	AG10803-DS12384.twopass.merge150.wgt10.zgt2.wig	AG10803	skin	1e-06	1.53794	0.000854442	0.430441	0.129086	0.177432	0.683449	hotspots	Hotspots
48	AG10803-DS12384.twopass.merge150.wgt10.zgt2.wig	AG10803	skin	1e-07	1.77861	0.000579102	0.57583	0.167333	0.247857	0.903804	hotspots	Hotspots
48	AG10803-DS12384.twopass.merge150.wgt10.zgt2.wig	AG10803	skin	1e-08	1.7563	0.00870089	0.563208	0.214671	0.142453	0.983964	hotspots	Hotspots
49	AoAF-DS13523.twopass.merge150.wgt10.zgt2.wig	AoAF	blood_vessel	1	1	1	1.84462e-09	2850.05	-5586.09	5586.09	hotspots	Hotspots
49	AoAF-DS13523.twopass.merge150.wgt10.zgt2.wig	AoAF	blood_vessel	0.1	1.0173	0.317955	0.0171552	0.017178	-0.0165138	0.0508242	hotspots	Hotspots
49	AoAF-DS13523.twopass.merge150.wgt10.zgt2.wig	AoAF	blood_vessel	0.01	1.05534	0.0450455	0.0538639	0.0268751	0.00118868	0.106539	hotspots	Hotspots
49	AoAF-DS13523.twopass.merge150.wgt10.zgt2.wig	AoAF	blood_vessel	0.001	1.01122	0.806267	0.0111605	0.0455076	-0.0780344	0.100355	hotspots	Hotspots
49	AoAF-DS13523.twopass.merge150.wgt10.zgt2.wig	AoAF	blood_vessel	0.0001	1.15015	0.0424698	0.139889	0.0689487	0.00474968	0.275029	hotspots	Hotspots
49	AoAF-DS13523.twopass.merge150.wgt10.zgt2.wig	AoAF	blood_vessel	1e-05	1.37056	0.000950953	0.315222	0.0953873	0.128263	0.502181	hotspots	Hotspots
49	AoAF-DS13523.twopass.merge150.wgt10.zgt2.wig	AoAF	blood_vessel	1e-06	1.4735	0.00245214	0.387642	0.127969	0.136823	0.638461	hotspots	Hotspots
49	AoAF-DS13523.twopass.merge150.wgt10.zgt2.wig	AoAF	blood_vessel	1e-07	1.80962	0.0003533	0.593116	0.166013	0.267731	0.918501	hotspots	Hotspots
49	AoAF-DS13523.twopass.merge150.wgt10.zgt2.wig	AoAF	blood_vessel	1e-08	2.04333	0.000797552	0.714579	0.213076	0.296951	1.13221	hotspots	Hotspots
50	BE_2_C-DS14625.twopass.merge150.wgt10.zgt2.wig	BE2_C	brain	1	1	1	2.64072e-11	2741.77	-5373.87	5373.87	hotspots	Hotspots
50	BE_2_C-DS14625.twopass.merge150.wgt10.zgt2.wig	BE2_C	brain	0.1	1.06752	7.42261e-05	0.0653391	0.0164901	0.0330184	0.0976597	hotspots	Hotspots
50	BE_2_C-DS14625.twopass.merge150.wgt10.zgt2.wig	BE2_C	brain	0.01	1.12895	2.47067e-06	0.121286	0.0257479	0.0708205	0.171752	hotspots	Hotspots
50	BE_2_C-DS14625.twopass.merge150.wgt10.zgt2.wig	BE2_C	brain	0.001	1.20836	1.01488e-05	0.189264	0.0428783	0.105222	0.273305	hotspots	Hotspots
50	BE_2_C-DS14625.twopass.merge150.wgt10.zgt2.wig	BE2_C	brain	0.0001	1.29843	7.86389e-05	0.261159	0.0661413	0.131523	0.390796	hotspots	Hotspots
50	BE_2_C-DS14625.twopass.merge150.wgt10.zgt2.wig	BE2_C	brain	1e-05	1.65284	4.28284e-08	0.502494	0.0917166	0.32273	0.682259	hotspots	Hotspots
50	BE_2_C-DS14625.twopass.merge150.wgt10.zgt2.wig	BE2_C	brain	1e-06	1.79924	2.08511e-06	0.587362	0.123786	0.344742	0.829982	hotspots	Hotspots
50	BE_2_C-DS14625.twopass.merge150.wgt10.zgt2.wig	BE2_C	brain	1e-07	1.97168	3.31354e-05	0.678884	0.163556	0.358314	0.999453	hotspots	Hotspots
50	BE_2_C-DS14625.twopass.merge150.wgt10.zgt2.wig	BE2_C	brain	1e-08	2.0418	0.000738709	0.713832	0.211519	0.299256	1.12841	hotspots	Hotspots
51	BJ-DS10081.twopass.merge150.wgt10.zgt2.wig	BJ	skin	1	1	1	3.14503e-09	2933.01	-5748.7	5748.7	hotspots	Hotspots
51	BJ-DS10081.twopass.merge150.wgt10.zgt2.wig	BJ	skin	0.1	1.03314	0.0642825	0.0326012	0.0176202	-0.00193443	0.0671368	hotspots	Hotspots
51	BJ-DS10081.twopass.merge150.wgt10.zgt2.wig	BJ	skin	0.01	1.08066	0.00452818	0.0775693	0.0273246	0.0240132	0.131125	hotspots	Hotspots
51	BJ-DS10081.twopass.merge150.wgt10.zgt2.wig	BJ	skin	0.001	1.03017	0.519042	0.02972	0.0460902	-0.0606167	0.120057	hotspots	Hotspots
51	BJ-DS10081.twopass.merge150.wgt10.zgt2.wig	BJ	skin	0.0001	1.16848	0.0252894	0.155704	0.0696055	0.0192775	0.292131	hotspots	Hotspots
51	BJ-DS10081.twopass.merge150.wgt10.zgt2.wig	BJ	skin	1e-05	1.33901	0.00249155	0.291932	0.0965268	0.10274	0.481125	hotspots	Hotspots
51	BJ-DS10081.twopass.merge150.wgt10.zgt2.wig	BJ	skin	1e-06	1.43745	0.00496099	0.362872	0.129156	0.109726	0.616019	hotspots	Hotspots
51	BJ-DS10081.twopass.merge150.wgt10.zgt2.wig	BJ	skin	1e-07	1.75547	0.000730829	0.562737	0.166602	0.236198	0.889276	hotspots	Hotspots
51	BJ-DS10081.twopass.merge150.wgt10.zgt2.wig	BJ	skin	1e-08	1.7993	0.00598568	0.587396	0.21371	0.168524	1.00627	hotspots	Hotspots
52	CACO2-DS8235.twopass.merge150.wgt10.zgt2.wig	Caco-2	colon	1	1	1	1.57713e-09	2844.14	-5574.52	5574.52	hotspots	Hotspots
52	CACO2-DS8235.twopass.merge150.wgt10.zgt2.wig	Caco-2	colon	0.1	1.02681	0.123861	0.0264601	0.0171957	-0.00724339	0.0601636	hotspots	Hotspots
52	CACO2-DS8235.twopass.merge150.wgt10.zgt2.wig	Caco-2	colon	0.01	1.06084	0.0300533	0.0590615	0.027225	0.00570056	0.112422	hotspots	Hotspots
52	CACO2-DS8235.twopass.merge150.wgt10.zgt2.wig	Caco-2	colon	0.001	1.07263	0.128705	0.0701143	0.0461512	-0.0203421	0.160571	hotspots	Hotspots
52	CACO2-DS8235.twopass.merge150.wgt10.zgt2.wig	Caco-2	colon	0.0001	1.06769	0.364608	0.0654993	0.0722456	-0.0761021	0.207101	hotspots	Hotspots
52	CACO2-DS8235.twopass.merge150.wgt10.zgt2.wig	Caco-2	colon	1e-05	1.33765	0.00309866	0.290914	0.0983556	0.098137	0.483691	hotspots	Hotspots
52	CACO2-DS8235.twopass.merge150.wgt10.zgt2.wig	Caco-2	colon	1e-06	1.4769	0.00295602	0.389943	0.131194	0.132804	0.647082	hotspots	Hotspots
52	CACO2-DS8235.twopass.merge150.wgt10.zgt2.wig	Caco-2	colon	1e-07	1.48049	0.0234354	0.392373	0.173137	0.0530249	0.73172	hotspots	Hotspots
52	CACO2-DS8235.twopass.merge150.wgt10.zgt2.wig	Caco-2	colon	1e-08	1.3658	0.162171	0.311741	0.223021	-0.125381	0.748862	hotspots	Hotspots
53	CD14-DS18065.hg19.twopass.merge150.wgt10.zgt2.wig	CD14+	blood	1	1	1	3.21552e-09	2820.45	-5528.07	5528.07	hotspots	Hotspots
53	CD14-DS18065.hg19.twopass.merge150.wgt10.zgt2.wig	CD14+	blood	0.1	1.0145	0.398604	0.0143971	0.0170558	-0.0190323	0.0478265	hotspots	Hotspots
53	CD14-DS18065.hg19.twopass.merge150.wgt10.zgt2.wig	CD14+	blood	0.01	1.00111	0.967604	0.00110611	0.0272352	-0.052275	0.0544872	hotspots	Hotspots
53	CD14-DS18065.hg19.twopass.merge150.wgt10.zgt2.wig	CD14+	blood	0.001	0.999436	0.990274	-0.000563862	0.0462542	-0.0912221	0.0900944	hotspots	Hotspots
53	CD14-DS18065.hg19.twopass.merge150.wgt10.zgt2.wig	CD14+	blood	0.0001	1.06988	0.342816	0.0675511	0.0712102	-0.072021	0.207123	hotspots	Hotspots
53	CD14-DS18065.hg19.twopass.merge150.wgt10.zgt2.wig	CD14+	blood	1e-05	1.23486	0.0326324	0.210959	0.0987371	0.0174347	0.404484	hotspots	Hotspots
53	CD14-DS18065.hg19.twopass.merge150.wgt10.zgt2.wig	CD14+	blood	1e-06	1.25637	0.0872924	0.228229	0.133478	-0.0333887	0.489846	hotspots	Hotspots
53	CD14-DS18065.hg19.twopass.merge150.wgt10.zgt2.wig	CD14+	blood	1e-07	1.44394	0.0335402	0.367377	0.172838	0.0286145	0.70614	hotspots	Hotspots
53	CD14-DS18065.hg19.twopass.merge150.wgt10.zgt2.wig	CD14+	blood	1e-08	1.51884	0.056284	0.417946	0.218954	-0.0112039	0.847097	hotspots	Hotspots
54	CD20-DS17541.hg19.twopass.merge150.wgt10.zgt2.wig	CD20+	blood	1	1	1	-4.37103e-09	2819.1	-5525.44	5525.44	hotspots	Hotspots
54	CD20-DS17541.hg19.twopass.merge150.wgt10.zgt2.wig	CD20+	blood	0.1	1.03942	0.0231952	0.0386664	0.0170321	0.00528344	0.0720493	hotspots	Hotspots
54	CD20-DS17541.hg19.twopass.merge150.wgt10.zgt2.wig	CD20+	blood	0.01	1.07466	0.00759902	0.0720086	0.0269757	0.0191362	0.124881	hotspots	Hotspots
54	CD20-DS17541.hg19.twopass.merge150.wgt10.zgt2.wig	CD20+	blood	0.001	1.15676	0.00128464	0.145623	0.0452331	0.0569661	0.23428	hotspots	Hotspots
54	CD20-DS17541.hg19.twopass.merge150.wgt10.zgt2.wig	CD20+	blood	0.0001	1.25578	0.00109249	0.227761	0.0697463	0.0910578	0.364463	hotspots	Hotspots
54	CD20-DS17541.hg19.twopass.merge150.wgt10.zgt2.wig	CD20+	blood	1e-05	1.48946	3.94248e-05	0.398417	0.0969189	0.208456	0.588378	hotspots	Hotspots
54	CD20-DS17541.hg19.twopass.merge150.wgt10.zgt2.wig	CD20+	blood	1e-06	1.58694	0.000409011	0.46181	0.130669	0.205699	0.717921	hotspots	Hotspots
54	CD20-DS17541.hg19.twopass.merge150.wgt10.zgt2.wig	CD20+	blood	1e-07	1.47897	0.0248732	0.391344	0.174445	0.0494318	0.733256	hotspots	Hotspots
54	CD20-DS17541.hg19.twopass.merge150.wgt10.zgt2.wig	CD20+	blood	1e-08	1.40429	0.127661	0.339532	0.222879	-0.0973112	0.776375	hotspots	Hotspots
55	CD34-DS16814.hg19.twopass.merge150.wgt10.zgt2.wig	CD34+	blood	1	1	1	1.51159e-15	2680.95	-5254.66	5254.66	hotspots	Hotspots
55	CD34-DS16814.hg19.twopass.merge150.wgt10.zgt2.wig	CD34+	blood	0.1	1.03005	0.0680205	0.0296051	0.0162231	-0.00219222	0.0614024	hotspots	Hotspots
55	CD34-DS16814.hg19.twopass.merge150.wgt10.zgt2.wig	CD34+	blood	0.01	1.04465	0.091389	0.0436773	0.0258734	-0.00703457	0.0943892	hotspots	Hotspots
55	CD34-DS16814.hg19.twopass.merge150.wgt10.zgt2.wig	CD34+	blood	0.001	1.1083	0.0183718	0.102831	0.0436087	0.0173579	0.188304	hotspots	Hotspots
55	CD34-DS16814.hg19.twopass.merge150.wgt10.zgt2.wig	CD34+	blood	0.0001	1.22475	0.00259009	0.202739	0.0672967	0.0708375	0.334641	hotspots	Hotspots
55	CD34-DS16814.hg19.twopass.merge150.wgt10.zgt2.wig	CD34+	blood	1e-05	1.46114	5.49891e-05	0.379214	0.0940198	0.194935	0.563493	hotspots	Hotspots
55	CD34-DS16814.hg19.twopass.merge150.wgt10.zgt2.wig	CD34+	blood	1e-06	1.64413	8.56946e-05	0.497211	0.126585	0.249105	0.745317	hotspots	Hotspots
55	CD34-DS16814.hg19.twopass.merge150.wgt10.zgt2.wig	CD34+	blood	1e-07	1.75688	0.00077303	0.563537	0.167606	0.23503	0.892045	hotspots	Hotspots
55	CD34-DS16814.hg19.twopass.merge150.wgt10.zgt2.wig	CD34+	blood	1e-08	1.79401	0.00658525	0.584452	0.2151	0.162857	1.00605	hotspots	Hotspots
56	CMK-DS12393.twopass.merge150.wgt10.zgt2.wig	CMK	blood	1	0.999999	1	-1.22119e-06	2999.02	-5878.08	5878.08	hotspots	Hotspots
56	CMK-DS12393.twopass.merge150.wgt10.zgt2.wig	CMK	blood	0.1	1.07454	6.36775e-05	0.0718932	0.0179789	0.0366545	0.107132	hotspots	Hotspots
56	CMK-DS12393.twopass.merge150.wgt10.zgt2.wig	CMK	blood	0.01	1.10056	0.000625527	0.0958228	0.0280159	0.0409116	0.150734	hotspots	Hotspots
56	CMK-DS12393.twopass.merge150.wgt10.zgt2.wig	CMK	blood	0.001	1.15955	0.00147141	0.148029	0.0465462	0.0567987	0.23926	hotspots	Hotspots
56	CMK-DS12393.twopass.merge150.wgt10.zgt2.wig	CMK	blood	0.0001	1.14937	0.0539383	0.139216	0.0722324	-0.00235968	0.280791	hotspots	Hotspots
56	CMK-DS12393.twopass.merge150.wgt10.zgt2.wig	CMK	blood	1e-05	1.36913	0.00154856	0.314173	0.0992513	0.11964	0.508705	hotspots	Hotspots
56	CMK-DS12393.twopass.merge150.wgt10.zgt2.wig	CMK	blood	1e-06	1.3682	0.0193694	0.313495	0.134067	0.0507234	0.576266	hotspots	Hotspots
56	CMK-DS12393.twopass.merge150.wgt10.zgt2.wig	CMK	blood	1e-07	1.40396	0.0524312	0.339294	0.174932	-0.0035727	0.68216	hotspots	Hotspots
56	CMK-DS12393.twopass.merge150.wgt10.zgt2.wig	CMK	blood	1e-08	1.32879	0.203734	0.284268	0.22366	-0.154105	0.722641	hotspots	Hotspots
57	E_myoblast_AllReps.30000000.twopass.merge150.wgt10.zgt2.wig	E_myoblast	muscle	1	1	1	-6.75162e-16	2555.65	-5009.07	5009.07	hotspots	Hotspots
57	E_myoblast_AllReps.30000000.twopass.merge150.wgt10.zgt2.wig	E_myoblast	muscle	0.1	0.977417	0.14166	-0.0228422	0.0155427	-0.053306	0.00762156	hotspots	Hotspots
57	E_myoblast_AllReps.30000000.twopass.merge150.wgt10.zgt2.wig	E_myoblast	muscle	0.01	0.961139	0.113106	-0.039636	0.0250166	-0.0886686	0.00939665	hotspots	Hotspots
57	E_myoblast_AllReps.30000000.twopass.merge150.wgt10.zgt2.wig	E_myoblast	muscle	0.001	0.947025	0.202003	-0.0544293	0.0426608	-0.138044	0.0291857	hotspots	Hotspots
57	E_myoblast_AllReps.30000000.twopass.merge150.wgt10.zgt2.wig	E_myoblast	muscle	0.0001	0.965033	0.59322	-0.0355934	0.0666325	-0.166193	0.0950063	hotspots	Hotspots
57	E_myoblast_AllReps.30000000.twopass.merge150.wgt10.zgt2.wig	E_myoblast	muscle	1e-05	1.1497	0.132684	0.139503	0.0927789	-0.042344	0.321349	hotspots	Hotspots
57	E_myoblast_AllReps.30000000.twopass.merge150.wgt10.zgt2.wig	E_myoblast	muscle	1e-06	1.27561	0.0508475	0.243425	0.124656	-0.000901973	0.487751	hotspots	Hotspots
57	E_myoblast_AllReps.30000000.twopass.merge150.wgt10.zgt2.wig	E_myoblast	muscle	1e-07	1.23912	0.195615	0.214405	0.165673	-0.110314	0.539124	hotspots	Hotspots
57	E_myoblast_AllReps.30000000.twopass.merge150.wgt10.zgt2.wig	E_myoblast	muscle	1e-08	1.26017	0.277003	0.231248	0.212725	-0.185692	0.648189	hotspots	Hotspots
58	GM06990-DS7748.twopass.merge150.wgt10.zgt2.wig	GM06990	blood	1	1	1	3.02453e-09	3137.16	-6148.84	6148.84	hotspots	Hotspots
58	GM06990-DS7748.twopass.merge150.wgt10.zgt2.wig	GM06990	blood	0.1	1.0317	0.0976512	0.0312117	0.0188437	-0.00572191	0.0681453	hotspots	Hotspots
58	GM06990-DS7748.twopass.merge150.wgt10.zgt2.wig	GM06990	blood	0.01	1.10541	0.000580577	0.100216	0.029128	0.0431248	0.157306	hotspots	Hotspots
58	GM06990-DS7748.twopass.merge150.wgt10.zgt2.wig	GM06990	blood	0.001	1.14466	0.00534843	0.135107	0.0485077	0.0400316	0.230182	hotspots	Hotspots
58	GM06990-DS7748.twopass.merge150.wgt10.zgt2.wig	GM06990	blood	0.0001	1.16128	0.045784	0.149523	0.0748596	0.00279823	0.296248	hotspots	Hotspots
58	GM06990-DS7748.twopass.merge150.wgt10.zgt2.wig	GM06990	blood	1e-05	1.40814	0.000797458	0.342272	0.102059	0.142237	0.542306	hotspots	Hotspots
58	GM06990-DS7748.twopass.merge150.wgt10.zgt2.wig	GM06990	blood	1e-06	1.46882	0.00495948	0.384461	0.136836	0.116263	0.652659	hotspots	Hotspots
58	GM06990-DS7748.twopass.merge150.wgt10.zgt2.wig	GM06990	blood	1e-07	1.49189	0.0252602	0.400045	0.178799	0.0495989	0.750492	hotspots	Hotspots
58	GM06990-DS7748.twopass.merge150.wgt10.zgt2.wig	GM06990	blood	1e-08	1.5194	0.0641247	0.418318	0.225958	-0.0245588	0.861195	hotspots	Hotspots
59	GM12864-DS12431.twopass.merge150.wgt10.zgt2.wig	GM12864	blood	1	1	1	7.26984e-12	2907.88	-5699.44	5699.44	hotspots	Hotspots
59	GM12864-DS12431.twopass.merge150.wgt10.zgt2.wig	GM12864	blood	0.1	1.02094	0.236751	0.0207251	0.0175169	-0.0136081	0.0550582	hotspots	Hotspots
59	GM12864-DS12431.twopass.merge150.wgt10.zgt2.wig	GM12864	blood	0.01	1.0415	0.139125	0.040659	0.0274898	-0.013221	0.094539	hotspots	Hotspots
59	GM12864-DS12431.twopass.merge150.wgt10.zgt2.wig	GM12864	blood	0.001	1.12588	0.00920723	0.118562	0.0455262	0.0293308	0.207794	hotspots	Hotspots
59	GM12864-DS12431.twopass.merge150.wgt10.zgt2.wig	GM12864	blood	0.0001	1.14902	0.0485302	0.138911	0.0704171	0.000894001	0.276929	hotspots	Hotspots
59	GM12864-DS12431.twopass.merge150.wgt10.zgt2.wig	GM12864	blood	1e-05	1.34975	0.00209089	0.299919	0.0974711	0.108876	0.490963	hotspots	Hotspots
59	GM12864-DS12431.twopass.merge150.wgt10.zgt2.wig	GM12864	blood	1e-06	1.55425	0.000671037	0.440991	0.129659	0.186858	0.695123	hotspots	Hotspots
59	GM12864-DS12431.twopass.merge150.wgt10.zgt2.wig	GM12864	blood	1e-07	1.57479	0.00777558	0.454121	0.170616	0.119715	0.788528	hotspots	Hotspots
59	GM12864-DS12431.twopass.merge150.wgt10.zgt2.wig	GM12864	blood	1e-08	1.44992	0.0901022	0.371509	0.219198	-0.0581184	0.801137	hotspots	Hotspots
60	GM12865-DS12436.twopass.merge150.wgt10.zgt2.wig	GM12865	blood	1	1	1	3.23053e-09	2884.72	-5654.05	5654.05	hotspots	Hotspots
60	GM12865-DS12436.twopass.merge150.wgt10.zgt2.wig	GM12865	blood	0.1	1.0476	0.00733278	0.046504	0.0173436	0.0125106	0.0804974	hotspots	Hotspots
60	GM12865-DS12436.twopass.merge150.wgt10.zgt2.wig	GM12865	blood	0.01	1.10136	0.000351774	0.0965499	0.0270157	0.0435992	0.149501	hotspots	Hotspots
60	GM12865-DS12436.twopass.merge150.wgt10.zgt2.wig	GM12865	blood	0.001	1.11563	0.0157236	0.109421	0.0453039	0.0206255	0.198217	hotspots	Hotspots
60	GM12865-DS12436.twopass.merge150.wgt10.zgt2.wig	GM12865	blood	0.0001	1.18392	0.0152467	0.168828	0.0695778	0.0324556	0.3052	hotspots	Hotspots
60	GM12865-DS12436.twopass.merge150.wgt10.zgt2.wig	GM12865	blood	1e-05	1.24194	0.0270447	0.216675	0.0980044	0.0245865	0.408764	hotspots	Hotspots
60	GM12865-DS12436.twopass.merge150.wgt10.zgt2.wig	GM12865	blood	1e-06	1.38169	0.0132662	0.323309	0.130548	0.0674337	0.579183	hotspots	Hotspots
60	GM12865-DS12436.twopass.merge150.wgt10.zgt2.wig	GM12865	blood	1e-07	1.42109	0.0398219	0.351426	0.170961	0.0163425	0.686509	hotspots	Hotspots
60	GM12865-DS12436.twopass.merge150.wgt10.zgt2.wig	GM12865	blood	1e-08	1.37211	0.14823	0.316348	0.218803	-0.112506	0.745201	hotspots	Hotspots
61	GM12878-all.twopass.merge150.wgt10.zgt2.wig	GM12878	blood	1	1	1	-6.03478e-16	2440.81	-4783.98	4783.98	hotspots	Hotspots
61	GM12878-all.twopass.merge150.wgt10.zgt2.wig	GM12878	blood	0.1	1.01033	0.489207	0.0102753	0.0148579	-0.0188462	0.0393968	hotspots	Hotspots
61	GM12878-all.twopass.merge150.wgt10.zgt2.wig	GM12878	blood	0.01	1.00982	0.684291	0.00976876	0.0240246	-0.0373194	0.056857	hotspots	Hotspots
61	GM12878-all.twopass.merge150.wgt10.zgt2.wig	GM12878	blood	0.001	1.05272	0.209284	0.0513798	0.0409226	-0.0288284	0.131588	hotspots	Hotspots
61	GM12878-all.twopass.merge150.wgt10.zgt2.wig	GM12878	blood	0.0001	1.07303	0.273876	0.0704861	0.0644191	-0.0557753	0.196747	hotspots	Hotspots
61	GM12878-all.twopass.merge150.wgt10.zgt2.wig	GM12878	blood	1e-05	1.22004	0.0292114	0.198886	0.0912059	0.020122	0.377649	hotspots	Hotspots
61	GM12878-all.twopass.merge150.wgt10.zgt2.wig	GM12878	blood	1e-06	1.35864	0.0130781	0.306481	0.1235	0.0644219	0.548541	hotspots	Hotspots
61	GM12878-all.twopass.merge150.wgt10.zgt2.wig	GM12878	blood	1e-07	1.27727	0.137901	0.244723	0.164946	-0.0785718	0.568017	hotspots	Hotspots
61	GM12878-all.twopass.merge150.wgt10.zgt2.wig	GM12878	blood	1e-08	1.35595	0.152477	0.3045	0.212813	-0.112613	0.721614	hotspots	Hotspots
62	HAc-DS14765.twopass.merge150.wgt10.zgt2.wig	HAc	cerebellar	1	1	1	1.09167e-11	2693.17	-5278.62	5278.62	hotspots	Hotspots
62	HAc-DS14765.twopass.merge150.wgt10.zgt2.wig	HAc	cerebellar	0.1	1.03898	0.018444	0.0382426	0.016228	0.00643573	0.0700496	hotspots	Hotspots
62	HAc-DS14765.twopass.merge150.wgt10.zgt2.wig	HAc	cerebellar	0.01	1.05721	0.0295461	0.0556356	0.0255664	0.00552547	0.105746	hotspots	Hotspots
62	HAc-DS14765.twopass.merge150.wgt10.zgt2.wig	HAc	cerebellar	0.001	1.08253	0.0646451	0.0793017	0.042919	-0.00481962	0.163423	hotspots	Hotspots
62	HAc-DS14765.twopass.merge150.wgt10.zgt2.wig	HAc	cerebellar	0.0001	1.12132	0.0853001	0.114503	0.0665433	-0.0159219	0.244928	hotspots	Hotspots
62	HAc-DS14765.twopass.merge150.wgt10.zgt2.wig	HAc	cerebellar	1e-05	1.27839	0.0085007	0.245599	0.0933302	0.0626719	0.428526	hotspots	Hotspots
62	HAc-DS14765.twopass.merge150.wgt10.zgt2.wig	HAc	cerebellar	1e-06	1.45696	0.00265551	0.376352	0.12524	0.130881	0.621823	hotspots	Hotspots
62	HAc-DS14765.twopass.merge150.wgt10.zgt2.wig	HAc	cerebellar	1e-07	1.5496	0.00802299	0.437994	0.165212	0.114178	0.76181	hotspots	Hotspots
62	HAc-DS14765.twopass.merge150.wgt10.zgt2.wig	HAc	cerebellar	1e-08	1.59652	0.028235	0.467825	0.213229	0.0498969	0.885753	hotspots	Hotspots
63	HAEpiC-DS12663.twopass.merge150.wgt10.zgt2.wig	HAEpiC	epithelium	1	0.999998	1	-1.68731e-06	2840.4	-5567.19	5567.19	hotspots	Hotspots
63	HAEpiC-DS12663.twopass.merge150.wgt10.zgt2.wig	HAEpiC	epithelium	0.1	1.02118	0.220626	0.0209542	0.0171073	-0.0125762	0.0544846	hotspots	Hotspots
63	HAEpiC-DS12663.twopass.merge150.wgt10.zgt2.wig	HAEpiC	epithelium	0.01	1.04845	0.0774054	0.0473123	0.0267915	-0.00519909	0.0998237	hotspots	Hotspots
63	HAEpiC-DS12663.twopass.merge150.wgt10.zgt2.wig	HAEpiC	epithelium	0.001	1.04285	0.351258	0.0419589	0.045013	-0.0462666	0.130184	hotspots	Hotspots
63	HAEpiC-DS12663.twopass.merge150.wgt10.zgt2.wig	HAEpiC	epithelium	0.0001	1.09663	0.182413	0.0922375	0.0691766	-0.0433486	0.227824	hotspots	Hotspots
63	HAEpiC-DS12663.twopass.merge150.wgt10.zgt2.wig	HAEpiC	epithelium	1e-05	1.28103	0.00980631	0.247668	0.0958991	0.0597054	0.43563	hotspots	Hotspots
63	HAEpiC-DS12663.twopass.merge150.wgt10.zgt2.wig	HAEpiC	epithelium	1e-06	1.32338	0.0299994	0.280188	0.129113	0.0271265	0.533249	hotspots	Hotspots
63	HAEpiC-DS12663.twopass.merge150.wgt10.zgt2.wig	HAEpiC	epithelium	1e-07	1.46254	0.0235922	0.380173	0.167943	0.0510052	0.709341	hotspots	Hotspots
63	HAEpiC-DS12663.twopass.merge150.wgt10.zgt2.wig	HAEpiC	epithelium	1e-08	1.28785	0.243392	0.252976	0.216858	-0.172066	0.678017	hotspots	Hotspots
64	HAh-DS15192.twopass.merge150.wgt10.zgt2.wig	HA-h	brain_hippocampus	1	1	1	-5.69384e-16	2527.13	-4953.17	4953.17	hotspots	Hotspots
64	HAh-DS15192.twopass.merge150.wgt10.zgt2.wig	HA-h	brain_hippocampus	0.1	1.04574	0.00342859	0.0447261	0.0152834	0.0147706	0.0746817	hotspots	Hotspots
64	HAh-DS15192.twopass.merge150.wgt10.zgt2.wig	HA-h	brain_hippocampus	0.01	1.10773	2.39176e-05	0.102311	0.0242169	0.054846	0.149776	hotspots	Hotspots
64	HAh-DS15192.twopass.merge150.wgt10.zgt2.wig	HA-h	brain_hippocampus	0.001	1.10244	0.0179862	0.0975248	0.041221	0.0167317	0.178318	hotspots	Hotspots
64	HAh-DS15192.twopass.merge150.wgt10.zgt2.wig	HA-h	brain_hippocampus	0.0001	1.22007	0.00190804	0.19891	0.0640779	0.0733169	0.324502	hotspots	Hotspots
64	HAh-DS15192.twopass.merge150.wgt10.zgt2.wig	HA-h	brain_hippocampus	1e-05	1.50979	5.37442e-06	0.411969	0.0905503	0.23449	0.589448	hotspots	Hotspots
64	HAh-DS15192.twopass.merge150.wgt10.zgt2.wig	HA-h	brain_hippocampus	1e-06	1.59172	0.000163741	0.464813	0.123317	0.223111	0.706515	hotspots	Hotspots
64	HAh-DS15192.twopass.merge150.wgt10.zgt2.wig	HA-h	brain_hippocampus	1e-07	1.63022	0.00299189	0.488715	0.16463	0.166041	0.81139	hotspots	Hotspots
64	HAh-DS15192.twopass.merge150.wgt10.zgt2.wig	HA-h	brain_hippocampus	1e-08	1.69511	0.0137484	0.527746	0.214202	0.107909	0.947583	hotspots	Hotspots
65	HAsp-DS14790.twopass.merge150.wgt10.zgt2.wig	HA-sp	spinal_cord	1	1	1	-5.28386e-16	2496.08	-4892.32	4892.32	hotspots	Hotspots
65	HAsp-DS14790.twopass.merge150.wgt10.zgt2.wig	HA-sp	spinal_cord	0.1	1.05417	0.000482489	0.0527521	0.0151139	0.0231288	0.0823754	hotspots	Hotspots
65	HAsp-DS14790.twopass.merge150.wgt10.zgt2.wig	HA-sp	spinal_cord	0.01	1.15037	4.97893e-09	0.140088	0.0239554	0.0931354	0.18704	hotspots	Hotspots
65	HAsp-DS14790.twopass.merge150.wgt10.zgt2.wig	HA-sp	spinal_cord	0.001	1.1407	0.00130237	0.131644	0.040941	0.0513996	0.211888	hotspots	Hotspots
65	HAsp-DS14790.twopass.merge150.wgt10.zgt2.wig	HA-sp	spinal_cord	0.0001	1.26537	0.0002343	0.235361	0.0639771	0.109966	0.360757	hotspots	Hotspots
65	HAsp-DS14790.twopass.merge150.wgt10.zgt2.wig	HA-sp	spinal_cord	1e-05	1.27761	0.00752207	0.244988	0.0916597	0.0653352	0.424641	hotspots	Hotspots
65	HAsp-DS14790.twopass.merge150.wgt10.zgt2.wig	HA-sp	spinal_cord	1e-06	1.36479	0.0124572	0.310999	0.124453	0.0670706	0.554928	hotspots	Hotspots
65	HAsp-DS14790.twopass.merge150.wgt10.zgt2.wig	HA-sp	spinal_cord	1e-07	1.46957	0.0201954	0.384972	0.165743	0.0601147	0.709829	hotspots	Hotspots
65	HAsp-DS14790.twopass.merge150.wgt10.zgt2.wig	HA-sp	spinal_cord	1e-08	1.93015	0.00273168	0.657596	0.21946	0.227453	1.08774	hotspots	Hotspots
66	HBMEC-DS13817.twopass.merge150.wgt10.zgt2.wig	HBMEC	blood_vessel	1	1	1	3.60902e-12	2644.45	-5183.12	5183.12	hotspots	Hotspots
66	HBMEC-DS13817.twopass.merge150.wgt10.zgt2.wig	HBMEC	blood_vessel	0.1	1.03886	0.0169613	0.0381233	0.0159676	0.00682686	0.0694197	hotspots	Hotspots
66	HBMEC-DS13817.twopass.merge150.wgt10.zgt2.wig	HBMEC	blood_vessel	0.01	1.09922	0.000166693	0.0945967	0.0251267	0.0453483	0.143845	hotspots	Hotspots
66	HBMEC-DS13817.twopass.merge150.wgt10.zgt2.wig	HBMEC	blood_vessel	0.001	1.12059	0.00720579	0.113859	0.0423711	0.0308115	0.196906	hotspots	Hotspots
66	HBMEC-DS13817.twopass.merge150.wgt10.zgt2.wig	HBMEC	blood_vessel	0.0001	1.16176	0.0228602	0.149937	0.0658843	0.0208038	0.27907	hotspots	Hotspots
66	HBMEC-DS13817.twopass.merge150.wgt10.zgt2.wig	HBMEC	blood_vessel	1e-05	1.29359	0.0055639	0.257422	0.0928505	0.0754348	0.439409	hotspots	Hotspots
66	HBMEC-DS13817.twopass.merge150.wgt10.zgt2.wig	HBMEC	blood_vessel	1e-06	1.31906	0.0276277	0.276922	0.125729	0.0304934	0.523351	hotspots	Hotspots
66	HBMEC-DS13817.twopass.merge150.wgt10.zgt2.wig	HBMEC	blood_vessel	1e-07	1.47487	0.0185991	0.388569	0.165105	0.0649639	0.712175	hotspots	Hotspots
66	HBMEC-DS13817.twopass.merge150.wgt10.zgt2.wig	HBMEC	blood_vessel	1e-08	1.63628	0.02079	0.492426	0.213008	0.0749311	0.909922	hotspots	Hotspots
67	HCFaa-DS13480.twopass.merge150.wgt10.zgt2.wig	HCFaa	heart	1	1	1	-5.34498e-16	2708.84	-5309.34	5309.34	hotspots	Hotspots
67	HCFaa-DS13480.twopass.merge150.wgt10.zgt2.wig	HCFaa	heart	0.1	1.03626	0.0293043	0.0356214	0.0163448	0.00358554	0.0676572	hotspots	Hotspots
67	HCFaa-DS13480.twopass.merge150.wgt10.zgt2.wig	HCFaa	heart	0.01	1.07148	0.00731149	0.0690405	0.0257392	0.0185917	0.119489	hotspots	Hotspots
67	HCFaa-DS13480.twopass.merge150.wgt10.zgt2.wig	HCFaa	heart	0.001	1.07483	0.0963496	0.072162	0.0433975	-0.0128971	0.157221	hotspots	Hotspots
67	HCFaa-DS13480.twopass.merge150.wgt10.zgt2.wig	HCFaa	heart	0.0001	1.12808	0.0726079	0.12052	0.0671311	-0.0110573	0.252097	hotspots	Hotspots
67	HCFaa-DS13480.twopass.merge150.wgt10.zgt2.wig	HCFaa	heart	1e-05	1.20726	0.0465637	0.188353	0.0946379	0.00286256	0.373843	hotspots	Hotspots
67	HCFaa-DS13480.twopass.merge150.wgt10.zgt2.wig	HCFaa	heart	1e-06	1.25891	0.0710144	0.230244	0.127532	-0.0197182	0.480206	hotspots	Hotspots
67	HCFaa-DS13480.twopass.merge150.wgt10.zgt2.wig	HCFaa	heart	1e-07	1.38127	0.0526805	0.323006	0.16671	-0.00374588	0.649758	hotspots	Hotspots
67	HCFaa-DS13480.twopass.merge150.wgt10.zgt2.wig	HCFaa	heart	1e-08	1.50127	0.0573011	0.406313	0.213735	-0.0126088	0.825234	hotspots	Hotspots
68	HCF-DS12501.twopass.merge150.wgt10.zgt2.wig	HCF	heart	1	1	1	1.84719e-09	2861.36	-5608.26	5608.26	hotspots	Hotspots
68	HCF-DS12501.twopass.merge150.wgt10.zgt2.wig	HCF	heart	0.1	1.01541	0.375079	0.0152918	0.0172399	-0.0184984	0.0490821	hotspots	Hotspots
68	HCF-DS12501.twopass.merge150.wgt10.zgt2.wig	HCF	heart	0.01	1.05388	0.0516194	0.0524778	0.0269629	-0.000369548	0.105325	hotspots	Hotspots
68	HCF-DS12501.twopass.merge150.wgt10.zgt2.wig	HCF	heart	0.001	1.03451	0.45545	0.0339293	0.0454596	-0.0551716	0.12303	hotspots	Hotspots
68	HCF-DS12501.twopass.merge150.wgt10.zgt2.wig	HCF	heart	0.0001	1.11626	0.113825	0.10998	0.069553	-0.0263443	0.246303	hotspots	Hotspots
68	HCF-DS12501.twopass.merge150.wgt10.zgt2.wig	HCF	heart	1e-05	1.26178	0.0163208	0.232524	0.096818	0.0427608	0.422287	hotspots	Hotspots
68	HCF-DS12501.twopass.merge150.wgt10.zgt2.wig	HCF	heart	1e-06	1.42834	0.00565951	0.356515	0.128851	0.103968	0.609063	hotspots	Hotspots
68	HCF-DS12501.twopass.merge150.wgt10.zgt2.wig	HCF	heart	1e-07	1.69825	0.00152969	0.529598	0.167119	0.202045	0.857151	hotspots	Hotspots
68	HCF-DS12501.twopass.merge150.wgt10.zgt2.wig	HCF	heart	1e-08	1.58326	0.0326866	0.459488	0.215125	0.037843	0.881133	hotspots	Hotspots
69	HCM-DS12599.twopass.merge150.wgt10.zgt2.wig	HCM	heart	1	1	1	2.91106e-11	2761.74	-5413	5413	hotspots	Hotspots
69	HCM-DS12599.twopass.merge150.wgt10.zgt2.wig	HCM	heart	0.1	1.01907	0.257062	0.0188874	0.016665	-0.0137759	0.0515508	hotspots	Hotspots
69	HCM-DS12599.twopass.merge150.wgt10.zgt2.wig	HCM	heart	0.01	1.04292	0.109374	0.0420203	0.026246	-0.00942194	0.0934626	hotspots	Hotspots
69	HCM-DS12599.twopass.merge150.wgt10.zgt2.wig	HCM	heart	0.001	1.03794	0.400154	0.0372352	0.0442567	-0.0495079	0.123978	hotspots	Hotspots
69	HCM-DS12599.twopass.merge150.wgt10.zgt2.wig	HCM	heart	0.0001	1.13235	0.0669899	0.124297	0.0678574	-0.00870329	0.257298	hotspots	Hotspots
69	HCM-DS12599.twopass.merge150.wgt10.zgt2.wig	HCM	heart	1e-05	1.31001	0.00432257	0.270033	0.0946287	0.0845611	0.455506	hotspots	Hotspots
69	HCM-DS12599.twopass.merge150.wgt10.zgt2.wig	HCM	heart	1e-06	1.5177	0.000960309	0.417194	0.126349	0.169549	0.664839	hotspots	Hotspots
69	HCM-DS12599.twopass.merge150.wgt10.zgt2.wig	HCM	heart	1e-07	1.84885	0.000202083	0.614562	0.165365	0.290447	0.938678	hotspots	Hotspots
69	HCM-DS12599.twopass.merge150.wgt10.zgt2.wig	HCM	heart	1e-08	1.98748	0.00129157	0.686869	0.213456	0.268495	1.10524	hotspots	Hotspots
70	HConF-DS11642.twopass.merge150.wgt10.zgt2.wig	HConF	eye	1	1	1	-3.08469e-12	2835.69	-5557.94	5557.94	hotspots	Hotspots
70	HConF-DS11642.twopass.merge150.wgt10.zgt2.wig	HConF	eye	0.1	1.04853	0.00541986	0.0473865	0.0170396	0.0139888	0.0807841	hotspots	Hotspots
70	HConF-DS11642.twopass.merge150.wgt10.zgt2.wig	HConF	eye	0.01	1.07185	0.00924013	0.069387	0.0266562	0.017141	0.121633	hotspots	Hotspots
70	HConF-DS11642.twopass.merge150.wgt10.zgt2.wig	HConF	eye	0.001	1.07065	0.127415	0.0682688	0.0447847	-0.0195093	0.156047	hotspots	Hotspots
70	HConF-DS11642.twopass.merge150.wgt10.zgt2.wig	HConF	eye	0.0001	1.11662	0.10989	0.110307	0.0689983	-0.0249299	0.245543	hotspots	Hotspots
70	HConF-DS11642.twopass.merge150.wgt10.zgt2.wig	HConF	eye	1e-05	1.35258	0.00153133	0.302015	0.0953126	0.115202	0.488828	hotspots	Hotspots
70	HConF-DS11642.twopass.merge150.wgt10.zgt2.wig	HConF	eye	1e-06	1.53108	0.000818665	0.425974	0.127293	0.17648	0.675469	hotspots	Hotspots
70	HConF-DS11642.twopass.merge150.wgt10.zgt2.wig	HConF	eye	1e-07	1.72845	0.00101874	0.547222	0.166567	0.220751	0.873694	hotspots	Hotspots
70	HConF-DS11642.twopass.merge150.wgt10.zgt2.wig	HConF	eye	1e-08	1.78197	0.00696208	0.577718	0.214076	0.158128	0.997307	hotspots	Hotspots
71	HCPEpiC-DS12447.twopass.merge150.wgt10.zgt2.wig	HCPEpiC	epithelium	1	1	1	2.56624e-11	2777.68	-5444.26	5444.26	hotspots	Hotspots
71	HCPEpiC-DS12447.twopass.merge150.wgt10.zgt2.wig	HCPEpiC	epithelium	0.1	1.02632	0.120758	0.025978	0.0167427	-0.0068377	0.0587937	hotspots	Hotspots
71	HCPEpiC-DS12447.twopass.merge150.wgt10.zgt2.wig	HCPEpiC	epithelium	0.01	1.0635	0.0190646	0.0615636	0.0262613	0.0100913	0.113036	hotspots	Hotspots
71	HCPEpiC-DS12447.twopass.merge150.wgt10.zgt2.wig	HCPEpiC	epithelium	0.001	1.07159	0.117162	0.0691427	0.04413	-0.017352	0.155637	hotspots	Hotspots
71	HCPEpiC-DS12447.twopass.merge150.wgt10.zgt2.wig	HCPEpiC	epithelium	0.0001	1.09137	0.200936	0.0874382	0.0683704	-0.0465679	0.221444	hotspots	Hotspots
71	HCPEpiC-DS12447.twopass.merge150.wgt10.zgt2.wig	HCPEpiC	epithelium	1e-05	1.20642	0.0499485	0.187653	0.0957217	3.87449e-05	0.375268	hotspots	Hotspots
71	HCPEpiC-DS12447.twopass.merge150.wgt10.zgt2.wig	HCPEpiC	epithelium	1e-06	1.42034	0.00582523	0.350893	0.127252	0.101479	0.600308	hotspots	Hotspots
71	HCPEpiC-DS12447.twopass.merge150.wgt10.zgt2.wig	HCPEpiC	epithelium	1e-07	1.55134	0.00842235	0.43912	0.166671	0.112445	0.765795	hotspots	Hotspots
71	HCPEpiC-DS12447.twopass.merge150.wgt10.zgt2.wig	HCPEpiC	epithelium	1e-08	1.79427	0.00621999	0.584599	0.213673	0.1658	1.0034	hotspots	Hotspots
72	HCT116-DS13551.twopass.merge150.wgt10.zgt2.wig	HCT-116	colon	1	1	1	-3.07729e-07	3050.75	-5979.48	5979.48	hotspots	Hotspots
72	HCT116-DS13551.twopass.merge150.wgt10.zgt2.wig	HCT-116	colon	0.1	1.01227	0.505542	0.0121973	0.0183199	-0.0237097	0.0481043	hotspots	Hotspots
72	HCT116-DS13551.twopass.merge150.wgt10.zgt2.wig	HCT-116	colon	0.01	1.04066	0.16118	0.0398582	0.0284475	-0.0158989	0.0956153	hotspots	Hotspots
72	HCT116-DS13551.twopass.merge150.wgt10.zgt2.wig	HCT-116	colon	0.001	1.03485	0.471019	0.0342539	0.0475206	-0.0588864	0.127394	hotspots	Hotspots
72	HCT116-DS13551.twopass.merge150.wgt10.zgt2.wig	HCT-116	colon	0.0001	1.03173	0.669865	0.0312415	0.0732794	-0.112386	0.174869	hotspots	Hotspots
72	HCT116-DS13551.twopass.merge150.wgt10.zgt2.wig	HCT-116	colon	1e-05	1.18664	0.0897823	0.171127	0.100868	-0.0265739	0.368828	hotspots	Hotspots
72	HCT116-DS13551.twopass.merge150.wgt10.zgt2.wig	HCT-116	colon	1e-06	1.4256	0.00734813	0.35459	0.132278	0.0953251	0.613856	hotspots	Hotspots
72	HCT116-DS13551.twopass.merge150.wgt10.zgt2.wig	HCT-116	colon	1e-07	1.34137	0.0917028	0.293692	0.174145	-0.0476315	0.635015	hotspots	Hotspots
72	HCT116-DS13551.twopass.merge150.wgt10.zgt2.wig	HCT-116	colon	1e-08	1.17005	0.484653	0.157046	0.224725	-0.283414	0.597507	hotspots	Hotspots
73	HEEpiC-DS12763.twopass.merge150.wgt10.zgt2.wig	HEEpiC	epithelium	1	1	1	5.06835e-11	2778.53	-5445.93	5445.93	hotspots	Hotspots
73	HEEpiC-DS12763.twopass.merge150.wgt10.zgt2.wig	HEEpiC	epithelium	0.1	1.03385	0.0463601	0.0332891	0.0167106	0.000536401	0.0660418	hotspots	Hotspots
73	HEEpiC-DS12763.twopass.merge150.wgt10.zgt2.wig	HEEpiC	epithelium	0.01	1.08769	0.00124686	0.0840531	0.0260392	0.0330161	0.13509	hotspots	Hotspots
73	HEEpiC-DS12763.twopass.merge150.wgt10.zgt2.wig	HEEpiC	epithelium	0.001	1.09966	0.0294169	0.0950036	0.0436226	0.00950336	0.180504	hotspots	Hotspots
73	HEEpiC-DS12763.twopass.merge150.wgt10.zgt2.wig	HEEpiC	epithelium	0.0001	1.1307	0.0686453	0.122834	0.0674635	-0.0093945	0.255063	hotspots	Hotspots
73	HEEpiC-DS12763.twopass.merge150.wgt10.zgt2.wig	HEEpiC	epithelium	1e-05	1.21836	0.0374456	0.197505	0.0949145	0.0114725	0.383537	hotspots	Hotspots
73	HEEpiC-DS12763.twopass.merge150.wgt10.zgt2.wig	HEEpiC	epithelium	1e-06	1.34645	0.0193022	0.297469	0.127143	0.0482689	0.546669	hotspots	Hotspots
73	HEEpiC-DS12763.twopass.merge150.wgt10.zgt2.wig	HEEpiC	epithelium	1e-07	1.47203	0.0202037	0.386644	0.166474	0.0603543	0.712934	hotspots	Hotspots
73	HEEpiC-DS12763.twopass.merge150.wgt10.zgt2.wig	HEEpiC	epithelium	1e-08	1.40871	0.109665	0.342676	0.214213	-0.0771809	0.762533	hotspots	Hotspots
74	Hela-all.twopass.merge150.wgt10.zgt2.wig	HeLa-S3	cervix	1	1	1	1.01853e-15	2346.32	-4598.79	4598.79	hotspots	Hotspots
74	Hela-all.twopass.merge150.wgt10.zgt2.wig	HeLa-S3	cervix	0.1	0.996786	0.822203	-0.00321896	0.0143248	-0.0312956	0.0248577	hotspots	Hotspots
74	Hela-all.twopass.merge150.wgt10.zgt2.wig	HeLa-S3	cervix	0.01	0.989225	0.642227	-0.0108332	0.0233179	-0.0565362	0.0348698	hotspots	Hotspots
74	Hela-all.twopass.merge150.wgt10.zgt2.wig	HeLa-S3	cervix	0.001	0.988896	0.780584	-0.0111658	0.0400842	-0.0897308	0.0673993	hotspots	Hotspots
74	Hela-all.twopass.merge150.wgt10.zgt2.wig	HeLa-S3	cervix	0.0001	0.994833	0.934896	-0.0051801	0.0634141	-0.129472	0.119112	hotspots	Hotspots
74	Hela-all.twopass.merge150.wgt10.zgt2.wig	HeLa-S3	cervix	1e-05	1.17136	0.079432	0.158168	0.0901758	-0.018577	0.334912	hotspots	Hotspots
74	Hela-all.twopass.merge150.wgt10.zgt2.wig	HeLa-S3	cervix	1e-06	1.18283	0.172553	0.167913	0.123099	-0.0733616	0.409187	hotspots	Hotspots
74	Hela-all.twopass.merge150.wgt10.zgt2.wig	HeLa-S3	cervix	1e-07	1.11247	0.516854	0.106586	0.164432	-0.215702	0.428873	hotspots	Hotspots
74	Hela-all.twopass.merge150.wgt10.zgt2.wig	HeLa-S3	cervix	1e-08	1.05097	0.815431	0.0497131	0.212972	-0.367711	0.467138	hotspots	Hotspots
75	HepG2-all.twopass.merge150.wgt10.zgt2.wig	HepG2	liver	1	1	1	-6.70075e-16	2480.99	-4862.74	4862.74	hotspots	Hotspots
75	HepG2-all.twopass.merge150.wgt10.zgt2.wig	HepG2	liver	0.1	0.986532	0.369354	-0.0135596	0.0151051	-0.0431656	0.0160464	hotspots	Hotspots
75	HepG2-all.twopass.merge150.wgt10.zgt2.wig	HepG2	liver	0.01	0.989533	0.665518	-0.0105221	0.0243395	-0.0582276	0.0371833	hotspots	Hotspots
75	HepG2-all.twopass.merge150.wgt10.zgt2.wig	HepG2	liver	0.001	0.993062	0.866922	-0.00696238	0.0415493	-0.0883991	0.0744743	hotspots	Hotspots
75	HepG2-all.twopass.merge150.wgt10.zgt2.wig	HepG2	liver	0.0001	0.993195	0.916799	-0.00682857	0.0653659	-0.134946	0.121289	hotspots	Hotspots
75	HepG2-all.twopass.merge150.wgt10.zgt2.wig	HepG2	liver	1e-05	1.13814	0.15978	0.129393	0.0920415	-0.0510083	0.309794	hotspots	Hotspots
75	HepG2-all.twopass.merge150.wgt10.zgt2.wig	HepG2	liver	1e-06	1.15834	0.239684	0.146989	0.125014	-0.098039	0.392017	hotspots	Hotspots
75	HepG2-all.twopass.merge150.wgt10.zgt2.wig	HepG2	liver	1e-07	1.09267	0.594716	0.0886209	0.166576	-0.237868	0.41511	hotspots	Hotspots
75	HepG2-all.twopass.merge150.wgt10.zgt2.wig	HepG2	liver	1e-08	1.15224	0.506771	0.141708	0.213456	-0.276666	0.560081	hotspots	Hotspots
76	HESC-all.twopass.merge150.wgt10.zgt2.wig	HESC	es_cell	1	1	1	8.55573e-16	2284.32	-4477.28	4477.28	hotspots	Hotspots
76	HESC-all.twopass.merge150.wgt10.zgt2.wig	HESC	es_cell	0.1	0.986594	0.334522	-0.0134966	0.0139855	-0.0409081	0.0139149	hotspots	Hotspots
76	HESC-all.twopass.merge150.wgt10.zgt2.wig	HESC	es_cell	0.01	0.996803	0.888501	-0.00320211	0.0228395	-0.0479675	0.0415633	hotspots	Hotspots
76	HESC-all.twopass.merge150.wgt10.zgt2.wig	HESC	es_cell	0.001	1.02107	0.596081	0.0208467	0.0393301	-0.0562402	0.0979336	hotspots	Hotspots
76	HESC-all.twopass.merge150.wgt10.zgt2.wig	HESC	es_cell	0.0001	1.06676	0.300109	0.0646295	0.0623716	-0.0576189	0.186878	hotspots	Hotspots
76	HESC-all.twopass.merge150.wgt10.zgt2.wig	HESC	es_cell	1e-05	1.16043	0.096826	0.148788	0.0896079	-0.026843	0.32442	hotspots	Hotspots
76	HESC-all.twopass.merge150.wgt10.zgt2.wig	HESC	es_cell	1e-06	1.32224	0.0227242	0.279328	0.122618	0.0389974	0.519659	hotspots	Hotspots
76	HESC-all.twopass.merge150.wgt10.zgt2.wig	HESC	es_cell	1e-07	1.43274	0.0297628	0.359587	0.165462	0.0352818	0.683892	hotspots	Hotspots
76	HESC-all.twopass.merge150.wgt10.zgt2.wig	HESC	es_cell	1e-08	1.28035	0.250149	0.247135	0.214902	-0.174074	0.668343	hotspots	Hotspots
77	hESCT0-DS11909.twopass.merge150.wgt10.zgt2.wig	hESCT0	es_cell	1	1	1	-4.93263e-16	2502.03	-4903.98	4903.98	hotspots	Hotspots
77	hESCT0-DS11909.twopass.merge150.wgt10.zgt2.wig	hESCT0	es_cell	0.1	1.03914	0.0112324	0.0383975	0.0151447	0.00871398	0.068081	hotspots	Hotspots
77	hESCT0-DS11909.twopass.merge150.wgt10.zgt2.wig	hESCT0	es_cell	0.01	1.06722	0.00708233	0.0650581	0.0241587	0.0177071	0.112409	hotspots	Hotspots
77	hESCT0-DS11909.twopass.merge150.wgt10.zgt2.wig	hESCT0	es_cell	0.001	1.08466	0.0477833	0.0812621	0.0410562	0.000791985	0.161732	hotspots	Hotspots
77	hESCT0-DS11909.twopass.merge150.wgt10.zgt2.wig	hESCT0	es_cell	0.0001	1.17797	0.0106568	0.163794	0.0641384	0.0380825	0.289505	hotspots	Hotspots
77	hESCT0-DS11909.twopass.merge150.wgt10.zgt2.wig	hESCT0	es_cell	1e-05	1.36282	0.000695769	0.309559	0.091282	0.130647	0.488472	hotspots	Hotspots
77	hESCT0-DS11909.twopass.merge150.wgt10.zgt2.wig	hESCT0	es_cell	1e-06	1.42588	0.00431694	0.354791	0.124313	0.111138	0.598444	hotspots	Hotspots
77	hESCT0-DS11909.twopass.merge150.wgt10.zgt2.wig	hESCT0	es_cell	1e-07	1.41596	0.0359363	0.347806	0.165807	0.0228229	0.672788	hotspots	Hotspots
77	hESCT0-DS11909.twopass.merge150.wgt10.zgt2.wig	hESCT0	es_cell	1e-08	1.58443	0.0336553	0.460226	0.216661	0.035571	0.884882	hotspots	Hotspots
78	HFF-DS15115.twopass.merge150.wgt10.zgt2.wig	HFF	foreskin	1	1	1	1.11225e-11	2668.52	-5230.3	5230.3	hotspots	Hotspots
78	HFF-DS15115.twopass.merge150.wgt10.zgt2.wig	HFF	foreskin	0.1	1.02875	0.0786716	0.0283473	0.0161206	-0.00324917	0.0599437	hotspots	Hotspots
78	HFF-DS15115.twopass.merge150.wgt10.zgt2.wig	HFF	foreskin	0.01	1.068	0.00969753	0.0657918	0.0254373	0.0159347	0.115649	hotspots	Hotspots
78	HFF-DS15115.twopass.merge150.wgt10.zgt2.wig	HFF	foreskin	0.001	1.05223	0.23771	0.0509072	0.043115	-0.0335982	0.135413	hotspots	Hotspots
78	HFF-DS15115.twopass.merge150.wgt10.zgt2.wig	HFF	foreskin	0.0001	1.11985	0.0894135	0.113198	0.0666458	-0.0174279	0.243824	hotspots	Hotspots
78	HFF-DS15115.twopass.merge150.wgt10.zgt2.wig	HFF	foreskin	1e-05	1.21802	0.0356731	0.197226	0.0938888	0.013204	0.381248	hotspots	Hotspots
78	HFF-DS15115.twopass.merge150.wgt10.zgt2.wig	HFF	foreskin	1e-06	1.2779	0.0527649	0.245214	0.126605	-0.00293221	0.493361	hotspots	Hotspots
78	HFF-DS15115.twopass.merge150.wgt10.zgt2.wig	HFF	foreskin	1e-07	1.52716	0.0104097	0.423412	0.165272	0.0994794	0.747344	hotspots	Hotspots
78	HFF-DS15115.twopass.merge150.wgt10.zgt2.wig	HFF	foreskin	1e-08	1.56133	0.0363303	0.445536	0.212848	0.0283538	0.862719	hotspots	Hotspots
79	HFF_MyC-DS15079.twopass.merge150.wgt10.zgt2.wig	HFF-Myc	foreskin	1	1	1	-6.82563e-16	2600.44	-5096.85	5096.85	hotspots	Hotspots
79	HFF_MyC-DS15079.twopass.merge150.wgt10.zgt2.wig	HFF-Myc	foreskin	0.1	1.02059	0.195243	0.0203849	0.0157385	-0.0104625	0.0512323	hotspots	Hotspots
79	HFF_MyC-DS15079.twopass.merge150.wgt10.zgt2.wig	HFF-Myc	foreskin	0.01	1.04563	0.0742262	0.0446171	0.0249925	-0.00436828	0.0936025	hotspots	Hotspots
79	HFF_MyC-DS15079.twopass.merge150.wgt10.zgt2.wig	HFF-Myc	foreskin	0.001	1.00655	0.878269	0.00652885	0.0426266	-0.0770193	0.090077	hotspots	Hotspots
79	HFF_MyC-DS15079.twopass.merge150.wgt10.zgt2.wig	HFF-Myc	foreskin	0.0001	1.04619	0.495577	0.0451596	0.0662683	-0.0847263	0.175045	hotspots	Hotspots
79	HFF_MyC-DS15079.twopass.merge150.wgt10.zgt2.wig	HFF-Myc	foreskin	1e-05	1.20486	0.0449182	0.186367	0.0929315	0.0042209	0.368512	hotspots	Hotspots
79	HFF_MyC-DS15079.twopass.merge150.wgt10.zgt2.wig	HFF-Myc	foreskin	1e-06	1.32613	0.0240528	0.282263	0.125101	0.0370655	0.52746	hotspots	Hotspots
79	HFF_MyC-DS15079.twopass.merge150.wgt10.zgt2.wig	HFF-Myc	foreskin	1e-07	1.49923	0.0139787	0.404951	0.164761	0.0820199	0.727883	hotspots	Hotspots
79	HFF_MyC-DS15079.twopass.merge150.wgt10.zgt2.wig	HFF-Myc	foreskin	1e-08	1.61665	0.0239917	0.480355	0.212804	0.0632587	0.897452	hotspots	Hotspots
80	HGF-DS11752.twopass.merge150.wgt10.zgt2.wig	HGF	gingival	1	1	1	3.00117e-09	2963.9	-5809.24	5809.24	hotspots	Hotspots
80	HGF-DS11752.twopass.merge150.wgt10.zgt2.wig	HGF	gingival	0.1	1.02009	0.264011	0.0198929	0.0178099	-0.0150144	0.0548002	hotspots	Hotspots
80	HGF-DS11752.twopass.merge150.wgt10.zgt2.wig	HGF	gingival	0.01	1.0401	0.15633	0.0393158	0.0277356	-0.0150459	0.0936775	hotspots	Hotspots
80	HGF-DS11752.twopass.merge150.wgt10.zgt2.wig	HGF	gingival	0.001	1.02631	0.575997	0.025967	0.0464326	-0.0650409	0.116975	hotspots	Hotspots
80	HGF-DS11752.twopass.merge150.wgt10.zgt2.wig	HGF	gingival	0.0001	1.12904	0.0848503	0.121366	0.07043	-0.016677	0.259409	hotspots	Hotspots
80	HGF-DS11752.twopass.merge150.wgt10.zgt2.wig	HGF	gingival	1e-05	1.42124	0.000260709	0.351528	0.0962693	0.16284	0.540215	hotspots	Hotspots
80	HGF-DS11752.twopass.merge150.wgt10.zgt2.wig	HGF	gingival	1e-06	1.52728	0.00102075	0.423487	0.128925	0.170793	0.67618	hotspots	Hotspots
80	HGF-DS11752.twopass.merge150.wgt10.zgt2.wig	HGF	gingival	1e-07	1.72182	0.00118892	0.543382	0.167632	0.214824	0.871939	hotspots	Hotspots
80	HGF-DS11752.twopass.merge150.wgt10.zgt2.wig	HGF	gingival	1e-08	1.98642	0.00134505	0.686334	0.214065	0.266766	1.1059	hotspots	Hotspots
81	HIPEpiC-DS12684.twopass.merge150.wgt10.zgt2.wig	HIPEpiC	epithelium	1	1	1	4.18142e-11	2737.79	-5366.07	5366.07	hotspots	Hotspots
81	HIPEpiC-DS12684.twopass.merge150.wgt10.zgt2.wig	HIPEpiC	epithelium	0.1	1.02253	0.177315	0.0222764	0.0165124	-0.0100879	0.0546407	hotspots	Hotspots
81	HIPEpiC-DS12684.twopass.merge150.wgt10.zgt2.wig	HIPEpiC	epithelium	0.01	1.07281	0.00662041	0.0702833	0.0258836	0.0195514	0.121015	hotspots	Hotspots
81	HIPEpiC-DS12684.twopass.merge150.wgt10.zgt2.wig	HIPEpiC	epithelium	0.001	1.05359	0.232399	0.0522057	0.0437159	-0.0334776	0.137889	hotspots	Hotspots
81	HIPEpiC-DS12684.twopass.merge150.wgt10.zgt2.wig	HIPEpiC	epithelium	0.0001	1.11847	0.0966099	0.111962	0.0673856	-0.0201135	0.244038	hotspots	Hotspots
81	HIPEpiC-DS12684.twopass.merge150.wgt10.zgt2.wig	HIPEpiC	epithelium	1e-05	1.30635	0.00446261	0.267241	0.0939842	0.0830316	0.45145	hotspots	Hotspots
81	HIPEpiC-DS12684.twopass.merge150.wgt10.zgt2.wig	HIPEpiC	epithelium	1e-06	1.33993	0.0211405	0.292619	0.126924	0.0438479	0.54139	hotspots	Hotspots
81	HIPEpiC-DS12684.twopass.merge150.wgt10.zgt2.wig	HIPEpiC	epithelium	1e-07	1.5629	0.00706674	0.446545	0.165775	0.121626	0.771463	hotspots	Hotspots
81	HIPEpiC-DS12684.twopass.merge150.wgt10.zgt2.wig	HIPEpiC	epithelium	1e-08	1.67231	0.0159887	0.514206	0.213436	0.0958702	0.932541	hotspots	Hotspots
82	HL60-DS11809.twopass.merge150.wgt10.zgt2.wig	HL-60	blood	1	1	1	7.17382e-07	2846.73	-5579.59	5579.59	hotspots	Hotspots
82	HL60-DS11809.twopass.merge150.wgt10.zgt2.wig	HL-60	blood	0.1	1.03459	0.0480707	0.0340043	0.0172022	0.000288015	0.0677205	hotspots	Hotspots
82	HL60-DS11809.twopass.merge150.wgt10.zgt2.wig	HL-60	blood	0.01	1.04765	0.088286	0.0465514	0.0273108	-0.00697764	0.10008	hotspots	Hotspots
82	HL60-DS11809.twopass.merge150.wgt10.zgt2.wig	HL-60	blood	0.001	1.08029	0.0934636	0.0772319	0.0460426	-0.0130115	0.167475	hotspots	Hotspots
82	HL60-DS11809.twopass.merge150.wgt10.zgt2.wig	HL-60	blood	0.0001	1.15815	0.0382349	0.146827	0.0708512	0.00795858	0.285695	hotspots	Hotspots
82	HL60-DS11809.twopass.merge150.wgt10.zgt2.wig	HL-60	blood	1e-05	1.36321	0.00158116	0.309845	0.0980721	0.117624	0.502066	hotspots	Hotspots
82	HL60-DS11809.twopass.merge150.wgt10.zgt2.wig	HL-60	blood	1e-06	1.37453	0.0165796	0.318111	0.132773	0.0578756	0.578346	hotspots	Hotspots
82	HL60-DS11809.twopass.merge150.wgt10.zgt2.wig	HL-60	blood	1e-07	1.54046	0.0122521	0.432083	0.172502	0.093979	0.770188	hotspots	Hotspots
82	HL60-DS11809.twopass.merge150.wgt10.zgt2.wig	HL-60	blood	1e-08	1.67336	0.0183649	0.514833	0.218318	0.0869295	0.942736	hotspots	Hotspots
83	HMEC-all.twopass.merge150.wgt10.zgt2.wig	HMEC	breast	1	1	1	9.93701e-16	2361.59	-4628.71	4628.71	hotspots	Hotspots
83	HMEC-all.twopass.merge150.wgt10.zgt2.wig	HMEC	breast	0.1	0.991917	0.573517	-0.00811571	0.0144182	-0.0363754	0.0201439	hotspots	Hotspots
83	HMEC-all.twopass.merge150.wgt10.zgt2.wig	HMEC	breast	0.01	0.996213	0.871271	-0.00379398	0.0234132	-0.0496838	0.0420959	hotspots	Hotspots
83	HMEC-all.twopass.merge150.wgt10.zgt2.wig	HMEC	breast	0.001	0.994339	0.887777	-0.00567671	0.0402267	-0.0845211	0.0731677	hotspots	Hotspots
83	HMEC-all.twopass.merge150.wgt10.zgt2.wig	HMEC	breast	0.0001	1.00334	0.958147	0.00333713	0.0635892	-0.121298	0.127972	hotspots	Hotspots
83	HMEC-all.twopass.merge150.wgt10.zgt2.wig	HMEC	breast	1e-05	1.15455	0.11262	0.143709	0.0905808	-0.0338297	0.321247	hotspots	Hotspots
83	HMEC-all.twopass.merge150.wgt10.zgt2.wig	HMEC	breast	1e-06	1.13505	0.305521	0.126676	0.123627	-0.115633	0.368985	hotspots	Hotspots
83	HMEC-all.twopass.merge150.wgt10.zgt2.wig	HMEC	breast	1e-07	1.07405	0.664846	0.0714363	0.164892	-0.251751	0.394624	hotspots	Hotspots
83	HMEC-all.twopass.merge150.wgt10.zgt2.wig	HMEC	breast	1e-08	1.16263	0.481575	0.150686	0.214112	-0.268973	0.570345	hotspots	Hotspots
84	HMF-DS13363.twopass.merge150.wgt10.zgt2.wig	HMF	breast	1	1	1	2.78261e-09	2938.2	-5758.87	5758.87	hotspots	Hotspots
84	HMF-DS13363.twopass.merge150.wgt10.zgt2.wig	HMF	breast	0.1	1.05768	0.00145218	0.0560764	0.0176115	0.0215578	0.0905949	hotspots	Hotspots
84	HMF-DS13363.twopass.merge150.wgt10.zgt2.wig	HMF	breast	0.01	1.08289	0.00360613	0.07963	0.0273576	0.0260091	0.133251	hotspots	Hotspots
84	HMF-DS13363.twopass.merge150.wgt10.zgt2.wig	HMF	breast	0.001	1.06887	0.146279	0.0666035	0.0458449	-0.0232524	0.156459	hotspots	Hotspots
84	HMF-DS13363.twopass.merge150.wgt10.zgt2.wig	HMF	breast	0.0001	1.14712	0.0498206	0.137257	0.0699754	0.000105016	0.274408	hotspots	Hotspots
84	HMF-DS13363.twopass.merge150.wgt10.zgt2.wig	HMF	breast	1e-05	1.30377	0.00631943	0.265261	0.0971394	0.0748682	0.455654	hotspots	Hotspots
84	HMF-DS13363.twopass.merge150.wgt10.zgt2.wig	HMF	breast	1e-06	1.51248	0.00131486	0.413751	0.128785	0.161331	0.66617	hotspots	Hotspots
84	HMF-DS13363.twopass.merge150.wgt10.zgt2.wig	HMF	breast	1e-07	1.75755	0.000745064	0.563923	0.167215	0.236181	0.891666	hotspots	Hotspots
84	HMF-DS13363.twopass.merge150.wgt10.zgt2.wig	HMF	breast	1e-08	1.79675	0.00626975	0.585982	0.214384	0.16579	1.00617	hotspots	Hotspots
85	HMVEC_dAd-DS12957.hg19.twopass.merge150.wgt10.zgt2.wig	HMVEC-dAd	blood_vessel	1	1	1	3.63571e-10	2806.95	-5501.62	5501.62	hotspots	Hotspots
85	HMVEC_dAd-DS12957.hg19.twopass.merge150.wgt10.zgt2.wig	HMVEC-dAd	blood_vessel	0.1	1.02182	0.202134	0.0215822	0.0169206	-0.0115823	0.0547466	hotspots	Hotspots
85	HMVEC_dAd-DS12957.hg19.twopass.merge150.wgt10.zgt2.wig	HMVEC-dAd	blood_vessel	0.01	0.995902	0.878501	-0.00410617	0.0268605	-0.0567528	0.0485405	hotspots	Hotspots
85	HMVEC_dAd-DS12957.hg19.twopass.merge150.wgt10.zgt2.wig	HMVEC-dAd	blood_vessel	0.001	0.973175	0.549929	-0.0271913	0.0454806	-0.116333	0.0619506	hotspots	Hotspots
85	HMVEC_dAd-DS12957.hg19.twopass.merge150.wgt10.zgt2.wig	HMVEC-dAd	blood_vessel	0.0001	0.965604	0.620914	-0.0350011	0.070773	-0.173716	0.103714	hotspots	Hotspots
85	HMVEC_dAd-DS12957.hg19.twopass.merge150.wgt10.zgt2.wig	HMVEC-dAd	blood_vessel	1e-05	1.23488	0.0288907	0.210975	0.0965573	0.021723	0.400228	hotspots	Hotspots
85	HMVEC_dAd-DS12957.hg19.twopass.merge150.wgt10.zgt2.wig	HMVEC-dAd	blood_vessel	1e-06	1.31676	0.0337993	0.275172	0.129648	0.0210623	0.529281	hotspots	Hotspots
85	HMVEC_dAd-DS12957.hg19.twopass.merge150.wgt10.zgt2.wig	HMVEC-dAd	blood_vessel	1e-07	1.40921	0.0430912	0.343032	0.169581	0.0106538	0.67541	hotspots	Hotspots
85	HMVEC_dAd-DS12957.hg19.twopass.merge150.wgt10.zgt2.wig	HMVEC-dAd	blood_vessel	1e-08	1.24272	0.320933	0.2173	0.218933	-0.211809	0.646409	hotspots	Hotspots
86	HMVEC_dBlAd-DS13337.twopass.merge150.wgt10.zgt2.wig	HMVEC-dBl-Ad	blood_vessel	1	1	1	3.05594e-09	2884.05	-5652.75	5652.75	hotspots	Hotspots
86	HMVEC_dBlAd-DS13337.twopass.merge150.wgt10.zgt2.wig	HMVEC-dBl-Ad	blood_vessel	0.1	1.02706	0.124402	0.0267006	0.0173769	-0.00735809	0.0607592	hotspots	Hotspots
86	HMVEC_dBlAd-DS13337.twopass.merge150.wgt10.zgt2.wig	HMVEC-dBl-Ad	blood_vessel	0.01	1.07454	0.00816375	0.0718883	0.0271767	0.018622	0.125155	hotspots	Hotspots
86	HMVEC_dBlAd-DS13337.twopass.merge150.wgt10.zgt2.wig	HMVEC-dBl-Ad	blood_vessel	0.001	1.06309	0.181982	0.0611803	0.0458391	-0.0286643	0.151025	hotspots	Hotspots
86	HMVEC_dBlAd-DS13337.twopass.merge150.wgt10.zgt2.wig	HMVEC-dBl-Ad	blood_vessel	0.0001	1.0772	0.294743	0.0743688	0.070978	-0.064748	0.213486	hotspots	Hotspots
86	HMVEC_dBlAd-DS13337.twopass.merge150.wgt10.zgt2.wig	HMVEC-dBl-Ad	blood_vessel	1e-05	1.32752	0.00357344	0.283312	0.0972393	0.0927226	0.473901	hotspots	Hotspots
86	HMVEC_dBlAd-DS13337.twopass.merge150.wgt10.zgt2.wig	HMVEC-dBl-Ad	blood_vessel	1e-06	1.35324	0.0211312	0.302501	0.131201	0.0453473	0.559656	hotspots	Hotspots
86	HMVEC_dBlAd-DS13337.twopass.merge150.wgt10.zgt2.wig	HMVEC-dBl-Ad	blood_vessel	1e-07	1.64525	0.00321111	0.49789	0.168961	0.166726	0.829054	hotspots	Hotspots
86	HMVEC_dBlAd-DS13337.twopass.merge150.wgt10.zgt2.wig	HMVEC-dBl-Ad	blood_vessel	1e-08	1.62629	0.0245726	0.486299	0.21632	0.0623123	0.910286	hotspots	Hotspots
87	HMVEC_dBlNeo-DS13242.twopass.merge150.wgt10.zgt2.wig	HMVEC-dBl-Neo	blood_vessel	1	1	1	4.36223e-11	2713.23	-5317.92	5317.92	hotspots	Hotspots
87	HMVEC_dBlNeo-DS13242.twopass.merge150.wgt10.zgt2.wig	HMVEC-dBl-Neo	blood_vessel	0.1	1.01875	0.25816	0.0185739	0.0164262	-0.0136214	0.0507693	hotspots	Hotspots
87	HMVEC_dBlNeo-DS13242.twopass.merge150.wgt10.zgt2.wig	HMVEC-dBl-Neo	blood_vessel	0.01	1.05615	0.0358707	0.0546322	0.0260353	0.00360302	0.105661	hotspots	Hotspots
87	HMVEC_dBlNeo-DS13242.twopass.merge150.wgt10.zgt2.wig	HMVEC-dBl-Neo	blood_vessel	0.001	1.09664	0.03548	0.0922542	0.0438713	0.00626645	0.178242	hotspots	Hotspots
87	HMVEC_dBlNeo-DS13242.twopass.merge150.wgt10.zgt2.wig	HMVEC-dBl-Neo	blood_vessel	0.0001	1.05638	0.426798	0.0548464	0.0690167	-0.0804264	0.190119	hotspots	Hotspots
87	HMVEC_dBlNeo-DS13242.twopass.merge150.wgt10.zgt2.wig	HMVEC-dBl-Neo	blood_vessel	1e-05	1.32258	0.00327735	0.279583	0.0950818	0.093223	0.465944	hotspots	Hotspots
87	HMVEC_dBlNeo-DS13242.twopass.merge150.wgt10.zgt2.wig	HMVEC-dBl-Neo	blood_vessel	1e-06	1.39161	0.00999874	0.330464	0.128292	0.0790115	0.581916	hotspots	Hotspots
87	HMVEC_dBlNeo-DS13242.twopass.merge150.wgt10.zgt2.wig	HMVEC-dBl-Neo	blood_vessel	1e-07	1.58732	0.0058886	0.462045	0.167777	0.133202	0.790888	hotspots	Hotspots
87	HMVEC_dBlNeo-DS13242.twopass.merge150.wgt10.zgt2.wig	HMVEC-dBl-Neo	blood_vessel	1e-08	1.68591	0.0150419	0.522304	0.214819	0.101259	0.943348	hotspots	Hotspots
88	HMVEC_dLyAd-DS13261.twopass.merge150.wgt10.zgt2.wig	HMVEC-dLy-Ad	blood_vessel	1	1	1	3.59067e-09	3115.18	-6105.76	6105.76	hotspots	Hotspots
88	HMVEC_dLyAd-DS13261.twopass.merge150.wgt10.zgt2.wig	HMVEC-dLy-Ad	blood_vessel	0.1	1.03619	0.0571947	0.0355492	0.0186922	-0.00108751	0.0721859	hotspots	Hotspots
88	HMVEC_dLyAd-DS13261.twopass.merge150.wgt10.zgt2.wig	HMVEC-dLy-Ad	blood_vessel	0.01	1.01906	0.519083	0.0188816	0.0292847	-0.0385165	0.0762797	hotspots	Hotspots
88	HMVEC_dLyAd-DS13261.twopass.merge150.wgt10.zgt2.wig	HMVEC-dLy-Ad	blood_vessel	0.001	1.02424	0.624519	0.0239526	0.0489371	-0.0719642	0.119869	hotspots	Hotspots
88	HMVEC_dLyAd-DS13261.twopass.merge150.wgt10.zgt2.wig	HMVEC-dLy-Ad	blood_vessel	0.0001	1.05855	0.447831	0.0568956	0.0749577	-0.0900214	0.203813	hotspots	Hotspots
88	HMVEC_dLyAd-DS13261.twopass.merge150.wgt10.zgt2.wig	HMVEC-dLy-Ad	blood_vessel	1e-05	1.39483	0.000926447	0.332773	0.100476	0.13584	0.529706	hotspots	Hotspots
88	HMVEC_dLyAd-DS13261.twopass.merge150.wgt10.zgt2.wig	HMVEC-dLy-Ad	blood_vessel	1e-06	1.46632	0.0044247	0.382757	0.134481	0.119174	0.646339	hotspots	Hotspots
88	HMVEC_dLyAd-DS13261.twopass.merge150.wgt10.zgt2.wig	HMVEC-dLy-Ad	blood_vessel	1e-07	1.57227	0.00940753	0.452522	0.174256	0.11098	0.794065	hotspots	Hotspots
88	HMVEC_dLyAd-DS13261.twopass.merge150.wgt10.zgt2.wig	HMVEC-dLy-Ad	blood_vessel	1e-08	1.51718	0.0608053	0.416852	0.222332	-0.0189185	0.852623	hotspots	Hotspots
89	HMVEC_dLyNeo-DS13150.twopass.merge150.wgt10.zgt2.wig	HMVEC-dLy-Neo	blood_vessel	1	1	1	3.03271e-09	2864.53	-5614.48	5614.48	hotspots	Hotspots
89	HMVEC_dLyNeo-DS13150.twopass.merge150.wgt10.zgt2.wig	HMVEC-dLy-Neo	blood_vessel	0.1	1.02516	0.150287	0.024845	0.0172713	-0.00900666	0.0586967	hotspots	Hotspots
89	HMVEC_dLyNeo-DS13150.twopass.merge150.wgt10.zgt2.wig	HMVEC-dLy-Neo	blood_vessel	0.01	1.04605	0.0975657	0.0450201	0.0271734	-0.00823974	0.0982799	hotspots	Hotspots
89	HMVEC_dLyNeo-DS13150.twopass.merge150.wgt10.zgt2.wig	HMVEC-dLy-Neo	blood_vessel	0.001	1.03107	0.505083	0.0306018	0.0459133	-0.0593882	0.120592	hotspots	Hotspots
89	HMVEC_dLyNeo-DS13150.twopass.merge150.wgt10.zgt2.wig	HMVEC-dLy-Neo	blood_vessel	0.0001	1.05868	0.421526	0.0570206	0.0709409	-0.0820235	0.196065	hotspots	Hotspots
89	HMVEC_dLyNeo-DS13150.twopass.merge150.wgt10.zgt2.wig	HMVEC-dLy-Neo	blood_vessel	1e-05	1.36978	0.00112742	0.31465	0.0966183	0.125278	0.504022	hotspots	Hotspots
89	HMVEC_dLyNeo-DS13150.twopass.merge150.wgt10.zgt2.wig	HMVEC-dLy-Neo	blood_vessel	1e-06	1.48589	0.00222853	0.396011	0.129502	0.142187	0.649834	hotspots	Hotspots
89	HMVEC_dLyNeo-DS13150.twopass.merge150.wgt10.zgt2.wig	HMVEC-dLy-Neo	blood_vessel	1e-07	1.69961	0.00165604	0.530398	0.168602	0.199937	0.860859	hotspots	Hotspots
89	HMVEC_dLyNeo-DS13150.twopass.merge150.wgt10.zgt2.wig	HMVEC-dLy-Neo	blood_vessel	1e-08	1.74079	0.0101788	0.554342	0.215723	0.131525	0.977158	hotspots	Hotspots
90	HMVEC_dNeo-DS12937.twopass.merge150.wgt10.zgt2.wig	HMVEC-dNeo	blood_vessel	1	1	1	3.46542e-09	2941.16	-5764.66	5764.66	hotspots	Hotspots
90	HMVEC_dNeo-DS12937.twopass.merge150.wgt10.zgt2.wig	HMVEC-dNeo	blood_vessel	0.1	1.04929	0.00648828	0.0481165	0.0176767	0.0134701	0.0827629	hotspots	Hotspots
90	HMVEC_dNeo-DS12937.twopass.merge150.wgt10.zgt2.wig	HMVEC-dNeo	blood_vessel	0.01	1.05714	0.0451651	0.0555706	0.0277421	0.00119606	0.109945	hotspots	Hotspots
90	HMVEC_dNeo-DS12937.twopass.merge150.wgt10.zgt2.wig	HMVEC-dNeo	blood_vessel	0.001	1.05253	0.273055	0.0511942	0.0467077	-0.0403529	0.142741	hotspots	Hotspots
90	HMVEC_dNeo-DS12937.twopass.merge150.wgt10.zgt2.wig	HMVEC-dNeo	blood_vessel	0.0001	1.04939	0.505887	0.0482113	0.0724703	-0.0938305	0.190253	hotspots	Hotspots
90	HMVEC_dNeo-DS12937.twopass.merge150.wgt10.zgt2.wig	HMVEC-dNeo	blood_vessel	1e-05	1.27769	0.0134786	0.245056	0.0991783	0.0506668	0.439446	hotspots	Hotspots
90	HMVEC_dNeo-DS12937.twopass.merge150.wgt10.zgt2.wig	HMVEC-dNeo	blood_vessel	1e-06	1.27957	0.0658442	0.246524	0.134018	-0.0161515	0.509199	hotspots	Hotspots
90	HMVEC_dNeo-DS12937.twopass.merge150.wgt10.zgt2.wig	HMVEC-dNeo	blood_vessel	1e-07	1.57196	0.00833102	0.452321	0.171441	0.116297	0.788345	hotspots	Hotspots
90	HMVEC_dNeo-DS12937.twopass.merge150.wgt10.zgt2.wig	HMVEC-dNeo	blood_vessel	1e-08	1.43723	0.0996473	0.362718	0.220288	-0.0690458	0.794483	hotspots	Hotspots
91	HMVEC_LBl-DS13372.twopass.merge150.wgt10.zgt2.wig	HMVEC-LBl	blood_vessel	1	1	1	5.98411e-10	2776.84	-5442.61	5442.61	hotspots	Hotspots
91	HMVEC_LBl-DS13372.twopass.merge150.wgt10.zgt2.wig	HMVEC-LBl	blood_vessel	0.1	1.02851	0.0935983	0.0281096	0.0167647	-0.0047492	0.0609684	hotspots	Hotspots
91	HMVEC_LBl-DS13372.twopass.merge150.wgt10.zgt2.wig	HMVEC-LBl	blood_vessel	0.01	1.05427	0.0457165	0.052849	0.0264509	0.00100518	0.104693	hotspots	Hotspots
91	HMVEC_LBl-DS13372.twopass.merge150.wgt10.zgt2.wig	HMVEC-LBl	blood_vessel	0.001	1.05429	0.23661	0.0528685	0.0446713	-0.0346872	0.140424	hotspots	Hotspots
91	HMVEC_LBl-DS13372.twopass.merge150.wgt10.zgt2.wig	HMVEC-LBl	blood_vessel	0.0001	1.10771	0.137908	0.102291	0.0689468	-0.0328444	0.237427	hotspots	Hotspots
91	HMVEC_LBl-DS13372.twopass.merge150.wgt10.zgt2.wig	HMVEC-LBl	blood_vessel	1e-05	1.28551	0.00876692	0.251159	0.0958254	0.0633417	0.438977	hotspots	Hotspots
91	HMVEC_LBl-DS13372.twopass.merge150.wgt10.zgt2.wig	HMVEC-LBl	blood_vessel	1e-06	1.4042	0.00818816	0.339469	0.128382	0.0878402	0.591097	hotspots	Hotspots
91	HMVEC_LBl-DS13372.twopass.merge150.wgt10.zgt2.wig	HMVEC-LBl	blood_vessel	1e-07	1.78964	0.000464821	0.582016	0.166278	0.25611	0.907922	hotspots	Hotspots
91	HMVEC_LBl-DS13372.twopass.merge150.wgt10.zgt2.wig	HMVEC-LBl	blood_vessel	1e-08	1.92339	0.00219253	0.654087	0.213556	0.235517	1.07266	hotspots	Hotspots
92	HMVEC_LLy-DS13185.twopass.merge150.wgt10.zgt2.wig	HMVEC-LLy	blood_vessel	1	1	1	2.74668e-09	2895.48	-5675.14	5675.14	hotspots	Hotspots
92	HMVEC_LLy-DS13185.twopass.merge150.wgt10.zgt2.wig	HMVEC-LLy	blood_vessel	0.1	1.0416	0.0193074	0.0407567	0.0174208	0.00661193	0.0749014	hotspots	Hotspots
92	HMVEC_LLy-DS13185.twopass.merge150.wgt10.zgt2.wig	HMVEC-LLy	blood_vessel	0.01	1.06516	0.0209068	0.0631239	0.0273303	0.00955641	0.116691	hotspots	Hotspots
92	HMVEC_LLy-DS13185.twopass.merge150.wgt10.zgt2.wig	HMVEC-LLy	blood_vessel	0.001	1.07503	0.115316	0.0723507	0.0459445	-0.0177006	0.162402	hotspots	Hotspots
92	HMVEC_LLy-DS13185.twopass.merge150.wgt10.zgt2.wig	HMVEC-LLy	blood_vessel	0.0001	1.0718	0.331403	0.0693423	0.0713918	-0.0705857	0.20927	hotspots	Hotspots
92	HMVEC_LLy-DS13185.twopass.merge150.wgt10.zgt2.wig	HMVEC-LLy	blood_vessel	1e-05	1.35791	0.00167399	0.30595	0.0973526	0.115139	0.496761	hotspots	Hotspots
92	HMVEC_LLy-DS13185.twopass.merge150.wgt10.zgt2.wig	HMVEC-LLy	blood_vessel	1e-06	1.58519	0.000361302	0.460701	0.129162	0.207544	0.713859	hotspots	Hotspots
92	HMVEC_LLy-DS13185.twopass.merge150.wgt10.zgt2.wig	HMVEC-LLy	blood_vessel	1e-07	1.83905	0.000290052	0.609247	0.168113	0.279745	0.938749	hotspots	Hotspots
92	HMVEC_LLy-DS13185.twopass.merge150.wgt10.zgt2.wig	HMVEC-LLy	blood_vessel	1e-08	1.83467	0.00485275	0.606865	0.215456	0.18457	1.02916	hotspots	Hotspots
93	HNPCEpiC-DS12467.twopass.merge150.wgt10.zgt2.wig	HNPCEpiC	epithelium	1	1	1	-5.6918e-16	2751.89	-5393.7	5393.7	hotspots	Hotspots
93	HNPCEpiC-DS12467.twopass.merge150.wgt10.zgt2.wig	HNPCEpiC	epithelium	0.1	1.03599	0.0328204	0.0353619	0.0165686	0.00288746	0.0678364	hotspots	Hotspots
93	HNPCEpiC-DS12467.twopass.merge150.wgt10.zgt2.wig	HNPCEpiC	epithelium	0.01	1.06211	0.0204698	0.0602596	0.0260006	0.0092984	0.111221	hotspots	Hotspots
93	HNPCEpiC-DS12467.twopass.merge150.wgt10.zgt2.wig	HNPCEpiC	epithelium	0.001	1.03329	0.455798	0.0327473	0.0439098	-0.053316	0.118811	hotspots	Hotspots
93	HNPCEpiC-DS12467.twopass.merge150.wgt10.zgt2.wig	HNPCEpiC	epithelium	0.0001	1.08095	0.250326	0.0778359	0.0677095	-0.0548747	0.210547	hotspots	Hotspots
93	HNPCEpiC-DS12467.twopass.merge150.wgt10.zgt2.wig	HNPCEpiC	epithelium	1e-05	1.30823	0.00426098	0.268678	0.0940035	0.0844307	0.452924	hotspots	Hotspots
93	HNPCEpiC-DS12467.twopass.merge150.wgt10.zgt2.wig	HNPCEpiC	epithelium	1e-06	1.40554	0.00710785	0.340422	0.126469	0.0925434	0.588301	hotspots	Hotspots
93	HNPCEpiC-DS12467.twopass.merge150.wgt10.zgt2.wig	HNPCEpiC	epithelium	1e-07	1.57273	0.00629988	0.45281	0.165758	0.127924	0.777697	hotspots	Hotspots
93	HNPCEpiC-DS12467.twopass.merge150.wgt10.zgt2.wig	HNPCEpiC	epithelium	1e-08	1.63333	0.02159	0.490623	0.213546	0.0720729	0.909173	hotspots	Hotspots
94	HPAEC-DS12916.hg19.twopass.merge150.wgt10.zgt2.wig	HPAEC	blood_vessel	1	1	1	5.47978e-11	2735.51	-5361.61	5361.61	hotspots	Hotspots
94	HPAEC-DS12916.hg19.twopass.merge150.wgt10.zgt2.wig	HPAEC	blood_vessel	0.1	1.01373	0.408737	0.0136364	0.0165066	-0.0187165	0.0459892	hotspots	Hotspots
94	HPAEC-DS12916.hg19.twopass.merge150.wgt10.zgt2.wig	HPAEC	blood_vessel	0.01	1.03387	0.200411	0.033308	0.0260141	-0.0176796	0.0842957	hotspots	Hotspots
94	HPAEC-DS12916.hg19.twopass.merge150.wgt10.zgt2.wig	HPAEC	blood_vessel	0.001	1.0153	0.729792	0.0151867	0.0439682	-0.0709909	0.101364	hotspots	Hotspots
94	HPAEC-DS12916.hg19.twopass.merge150.wgt10.zgt2.wig	HPAEC	blood_vessel	0.0001	0.993231	0.921162	-0.00679181	0.0686251	-0.141297	0.127713	hotspots	Hotspots
94	HPAEC-DS12916.hg19.twopass.merge150.wgt10.zgt2.wig	HPAEC	blood_vessel	1e-05	1.22499	0.0321778	0.202935	0.0947321	0.0172597	0.38861	hotspots	Hotspots
94	HPAEC-DS12916.hg19.twopass.merge150.wgt10.zgt2.wig	HPAEC	blood_vessel	1e-06	1.18292	0.191932	0.167989	0.128738	-0.0843383	0.420316	hotspots	Hotspots
94	HPAEC-DS12916.hg19.twopass.merge150.wgt10.zgt2.wig	HPAEC	blood_vessel	1e-07	1.37408	0.057548	0.317783	0.167331	-0.0101862	0.645752	hotspots	Hotspots
94	HPAEC-DS12916.hg19.twopass.merge150.wgt10.zgt2.wig	HPAEC	blood_vessel	1e-08	1.40076	0.116483	0.337014	0.214699	-0.0837955	0.757823	hotspots	Hotspots
95	HPAF-DS13411.twopass.merge150.wgt10.zgt2.wig	HPAF	blood_vessel	1	1	1	2.54679e-11	2791.28	-5470.91	5470.91	hotspots	Hotspots
95	HPAF-DS13411.twopass.merge150.wgt10.zgt2.wig	HPAF	blood_vessel	0.1	1.03649	0.0329999	0.0358395	0.0168096	0.00289267	0.0687863	hotspots	Hotspots
95	HPAF-DS13411.twopass.merge150.wgt10.zgt2.wig	HPAF	blood_vessel	0.01	1.05499	0.0428153	0.0535295	0.0264277	0.0017312	0.105328	hotspots	Hotspots
95	HPAF-DS13411.twopass.merge150.wgt10.zgt2.wig	HPAF	blood_vessel	0.001	1.06637	0.147896	0.0642614	0.04441	-0.0227822	0.151305	hotspots	Hotspots
95	HPAF-DS13411.twopass.merge150.wgt10.zgt2.wig	HPAF	blood_vessel	0.0001	1.1768	0.016561	0.162803	0.0679388	0.0296425	0.295963	hotspots	Hotspots
95	HPAF-DS13411.twopass.merge150.wgt10.zgt2.wig	HPAF	blood_vessel	1e-05	1.37424	0.000775968	0.317902	0.0945792	0.132527	0.503278	hotspots	Hotspots
95	HPAF-DS13411.twopass.merge150.wgt10.zgt2.wig	HPAF	blood_vessel	1e-06	1.56601	0.000388991	0.448528	0.126437	0.200711	0.696345	hotspots	Hotspots
95	HPAF-DS13411.twopass.merge150.wgt10.zgt2.wig	HPAF	blood_vessel	1e-07	1.78702	0.000461322	0.580549	0.165764	0.255652	0.905446	hotspots	Hotspots
95	HPAF-DS13411.twopass.merge150.wgt10.zgt2.wig	HPAF	blood_vessel	1e-08	1.90505	0.00252007	0.644506	0.213348	0.226345	1.06267	hotspots	Hotspots
96	HPdLF-DS13573.twopass.merge150.wgt10.zgt2.wig	HPdLF	epithelium	1	0.999997	1	-2.54039e-06	2842.8	-5571.88	5571.88	hotspots	Hotspots
96	HPdLF-DS13573.twopass.merge150.wgt10.zgt2.wig	HPdLF	epithelium	0.1	1.03823	0.0283309	0.0375143	0.0171089	0.0039808	0.0710478	hotspots	Hotspots
96	HPdLF-DS13573.twopass.merge150.wgt10.zgt2.wig	HPdLF	epithelium	0.01	1.09062	0.00114187	0.0867444	0.0266658	0.0344794	0.139009	hotspots	Hotspots
96	HPdLF-DS13573.twopass.merge150.wgt10.zgt2.wig	HPdLF	epithelium	0.001	1.08289	0.0756809	0.0796336	0.0448308	-0.0082347	0.167502	hotspots	Hotspots
96	HPdLF-DS13573.twopass.merge150.wgt10.zgt2.wig	HPdLF	epithelium	0.0001	1.21846	0.00377455	0.19759	0.068219	0.0638812	0.3313	hotspots	Hotspots
96	HPdLF-DS13573.twopass.merge150.wgt10.zgt2.wig	HPdLF	epithelium	1e-05	1.43863	0.000123219	0.363691	0.0947203	0.178039	0.549343	hotspots	Hotspots
96	HPdLF-DS13573.twopass.merge150.wgt10.zgt2.wig	HPdLF	epithelium	1e-06	1.49836	0.00153182	0.404371	0.127619	0.154238	0.654504	hotspots	Hotspots
96	HPdLF-DS13573.twopass.merge150.wgt10.zgt2.wig	HPdLF	epithelium	1e-07	1.77858	0.000528737	0.575817	0.166145	0.250174	0.90146	hotspots	Hotspots
96	HPdLF-DS13573.twopass.merge150.wgt10.zgt2.wig	HPdLF	epithelium	1e-08	2.09808	0.000517586	0.741023	0.21346	0.322641	1.1594	hotspots	Hotspots
97	HPF-DS13390.twopass.merge150.wgt10.zgt2.wig	HPF	lung	1	1	1	2.83056e-09	2944.9	-5772	5772	hotspots	Hotspots
97	HPF-DS13390.twopass.merge150.wgt10.zgt2.wig	HPF	lung	0.1	1.02939	0.101565	0.0289698	0.0176935	-0.00570949	0.063649	hotspots	Hotspots
97	HPF-DS13390.twopass.merge150.wgt10.zgt2.wig	HPF	lung	0.01	1.05704	0.0442575	0.0554686	0.0275738	0.00142401	0.109513	hotspots	Hotspots
97	HPF-DS13390.twopass.merge150.wgt10.zgt2.wig	HPF	lung	0.001	1.0736	0.122741	0.0710209	0.0460168	-0.019172	0.161214	hotspots	Hotspots
97	HPF-DS13390.twopass.merge150.wgt10.zgt2.wig	HPF	lung	0.0001	1.15027	0.046362	0.139995	0.0702755	0.00225463	0.277735	hotspots	Hotspots
97	HPF-DS13390.twopass.merge150.wgt10.zgt2.wig	HPF	lung	1e-05	1.28748	0.00971031	0.252687	0.0977145	0.0611671	0.444208	hotspots	Hotspots
97	HPF-DS13390.twopass.merge150.wgt10.zgt2.wig	HPF	lung	1e-06	1.3852	0.0125961	0.325846	0.1306	0.0698696	0.581822	hotspots	Hotspots
97	HPF-DS13390.twopass.merge150.wgt10.zgt2.wig	HPF	lung	1e-07	1.47279	0.0227616	0.387158	0.169999	0.0539597	0.720356	hotspots	Hotspots
97	HPF-DS13390.twopass.merge150.wgt10.zgt2.wig	HPF	lung	1e-08	1.49363	0.06421	0.401208	0.216785	-0.0236906	0.826107	hotspots	Hotspots
98	HRCE-DS10666.twopass.merge150.wgt10.zgt2.wig	HRCEpiC	epithelium	1	1	1	-3.50364e-12	2846.31	-5578.76	5578.76	hotspots	Hotspots
98	HRCE-DS10666.twopass.merge150.wgt10.zgt2.wig	HRCEpiC	epithelium	0.1	1.04624	0.00819181	0.0452058	0.0170971	0.0116955	0.0787161	hotspots	Hotspots
98	HRCE-DS10666.twopass.merge150.wgt10.zgt2.wig	HRCEpiC	epithelium	0.01	1.08338	0.0026288	0.0800855	0.0266232	0.027904	0.132267	hotspots	Hotspots
98	HRCE-DS10666.twopass.merge150.wgt10.zgt2.wig	HRCEpiC	epithelium	0.001	1.12287	0.00890535	0.115889	0.0443057	0.0290498	0.202728	hotspots	Hotspots
98	HRCE-DS10666.twopass.merge150.wgt10.zgt2.wig	HRCEpiC	epithelium	0.0001	1.20976	0.00502698	0.190424	0.0678801	0.057379	0.323469	hotspots	Hotspots
98	HRCE-DS10666.twopass.merge150.wgt10.zgt2.wig	HRCEpiC	epithelium	1e-05	1.42243	0.000188973	0.352369	0.0943848	0.167374	0.537363	hotspots	Hotspots
98	HRCE-DS10666.twopass.merge150.wgt10.zgt2.wig	HRCEpiC	epithelium	1e-06	1.5076	0.00122298	0.410518	0.126959	0.161678	0.659358	hotspots	Hotspots
98	HRCE-DS10666.twopass.merge150.wgt10.zgt2.wig	HRCEpiC	epithelium	1e-07	1.6611	0.00224777	0.507478	0.166093	0.181935	0.833021	hotspots	Hotspots
98	HRCE-DS10666.twopass.merge150.wgt10.zgt2.wig	HRCEpiC	epithelium	1e-08	1.36324	0.150095	0.309865	0.215304	-0.112131	0.731861	hotspots	Hotspots
99	HRE-DS10641.twopass.merge150.wgt10.zgt2.wig	HRE	epithelium	1	1	1	-5.47857e-16	2810.42	-5508.42	5508.42	hotspots	Hotspots
99	HRE-DS10641.twopass.merge150.wgt10.zgt2.wig	HRE	epithelium	0.1	1.04931	0.00433442	0.0481312	0.0168719	0.0150622	0.0812001	hotspots	Hotspots
99	HRE-DS10641.twopass.merge150.wgt10.zgt2.wig	HRE	epithelium	0.01	1.09135	0.000868621	0.0874144	0.026251	0.0359625	0.138866	hotspots	Hotspots
99	HRE-DS10641.twopass.merge150.wgt10.zgt2.wig	HRE	epithelium	0.001	1.10332	0.0251211	0.0983211	0.0439025	0.0122723	0.18437	hotspots	Hotspots
99	HRE-DS10641.twopass.merge150.wgt10.zgt2.wig	HRE	epithelium	0.0001	1.23204	0.00185317	0.208672	0.0670365	0.0772802	0.340063	hotspots	Hotspots
99	HRE-DS10641.twopass.merge150.wgt10.zgt2.wig	HRE	epithelium	1e-05	1.38908	0.000468824	0.328638	0.0939513	0.144494	0.512783	hotspots	Hotspots
99	HRE-DS10641.twopass.merge150.wgt10.zgt2.wig	HRE	epithelium	1e-06	1.59652	0.000199678	0.467828	0.12578	0.2213	0.714357	hotspots	Hotspots
99	HRE-DS10641.twopass.merge150.wgt10.zgt2.wig	HRE	epithelium	1e-07	1.69299	0.00148552	0.526495	0.165695	0.201733	0.851257	hotspots	Hotspots
99	HRE-DS10641.twopass.merge150.wgt10.zgt2.wig	HRE	epithelium	1e-08	1.64404	0.0199031	0.497155	0.213539	0.0786187	0.915692	hotspots	Hotspots
100	HRGEC-DS13716.twopass.merge150.wgt10.zgt2.wig	HRGEC	kidney	1	1	1	-5.21043e-16	2834.31	-5555.25	5555.25	hotspots	Hotspots
100	HRGEC-DS13716.twopass.merge150.wgt10.zgt2.wig	HRGEC	kidney	0.1	1.02597	0.133125	0.0256371	0.0170699	-0.00781982	0.059094	hotspots	Hotspots
100	HRGEC-DS13716.twopass.merge150.wgt10.zgt2.wig	HRGEC	kidney	0.01	1.05604	0.0414763	0.0545239	0.026744	0.00210574	0.106942	hotspots	Hotspots
100	HRGEC-DS13716.twopass.merge150.wgt10.zgt2.wig	HRGEC	kidney	0.001	1.03972	0.387423	0.0389503	0.0450656	-0.0493784	0.127279	hotspots	Hotspots
100	HRGEC-DS13716.twopass.merge150.wgt10.zgt2.wig	HRGEC	kidney	0.0001	1.08757	0.226257	0.0839482	0.0693754	-0.0520277	0.219924	hotspots	Hotspots
100	HRGEC-DS13716.twopass.merge150.wgt10.zgt2.wig	HRGEC	kidney	1e-05	1.23171	0.030985	0.2084	0.0966037	0.0190566	0.397743	hotspots	Hotspots
100	HRGEC-DS13716.twopass.merge150.wgt10.zgt2.wig	HRGEC	kidney	1e-06	1.27767	0.0594474	0.245038	0.130002	-0.00976706	0.499842	hotspots	Hotspots
100	HRGEC-DS13716.twopass.merge150.wgt10.zgt2.wig	HRGEC	kidney	1e-07	1.58446	0.00604985	0.460243	0.167662	0.131626	0.788859	hotspots	Hotspots
100	HRGEC-DS13716.twopass.merge150.wgt10.zgt2.wig	HRGEC	kidney	1e-08	1.60925	0.0268959	0.475768	0.214985	0.0543969	0.89714	hotspots	Hotspots
101	HRPEpiC-DS12583.twopass.merge150.wgt10.zgt2.wig	HRPEpiC	epithelium	1	1	1	-5.76364e-16	2710.51	-5312.61	5312.61	hotspots	Hotspots
101	HRPEpiC-DS12583.twopass.merge150.wgt10.zgt2.wig	HRPEpiC	epithelium	0.1	1.05003	0.00275697	0.0488233	0.0163092	0.0168574	0.0807893	hotspots	Hotspots
101	HRPEpiC-DS12583.twopass.merge150.wgt10.zgt2.wig	HRPEpiC	epithelium	0.01	1.1064	7.2466e-05	0.101115	0.0254822	0.0511694	0.15106	hotspots	Hotspots
101	HRPEpiC-DS12583.twopass.merge150.wgt10.zgt2.wig	HRPEpiC	epithelium	0.001	1.07322	0.100825	0.0706669	0.0430668	-0.0137441	0.155078	hotspots	Hotspots
101	HRPEpiC-DS12583.twopass.merge150.wgt10.zgt2.wig	HRPEpiC	epithelium	0.0001	1.14066	0.0476944	0.131606	0.0664652	0.00133473	0.261878	hotspots	Hotspots
101	HRPEpiC-DS12583.twopass.merge150.wgt10.zgt2.wig	HRPEpiC	epithelium	1e-05	1.29753	0.00523544	0.260462	0.0932828	0.077628	0.443297	hotspots	Hotspots
101	HRPEpiC-DS12583.twopass.merge150.wgt10.zgt2.wig	HRPEpiC	epithelium	1e-06	1.51501	0.000894222	0.415425	0.125058	0.170311	0.660539	hotspots	Hotspots
101	HRPEpiC-DS12583.twopass.merge150.wgt10.zgt2.wig	HRPEpiC	epithelium	1e-07	1.86214	0.00016838	0.621729	0.165254	0.297831	0.945626	hotspots	Hotspots
101	HRPEpiC-DS12583.twopass.merge150.wgt10.zgt2.wig	HRPEpiC	epithelium	1e-08	2.05223	0.000841681	0.718929	0.215331	0.29688	1.14098	hotspots	Hotspots
102	HSMM-all.twopass.merge150.wgt10.zgt2.wig	HSMM	muscle	1	1	1	8.54365e-16	2267.12	-4443.56	4443.56	hotspots	Hotspots
102	HSMM-all.twopass.merge150.wgt10.zgt2.wig	HSMM	muscle	0.1	0.988895	0.421449	-0.0111672	0.0138911	-0.0383937	0.0160593	hotspots	Hotspots
102	HSMM-all.twopass.merge150.wgt10.zgt2.wig	HSMM	muscle	0.01	0.985604	0.524218	-0.0145005	0.0227689	-0.0591277	0.0301266	hotspots	Hotspots
102	HSMM-all.twopass.merge150.wgt10.zgt2.wig	HSMM	muscle	0.001	0.960003	0.300771	-0.0408192	0.0394472	-0.118136	0.0364973	hotspots	Hotspots
102	HSMM-all.twopass.merge150.wgt10.zgt2.wig	HSMM	muscle	0.0001	1.0047	0.940248	0.00468695	0.0625279	-0.117868	0.127242	hotspots	Hotspots
102	HSMM-all.twopass.merge150.wgt10.zgt2.wig	HSMM	muscle	1e-05	1.16323	0.0916589	0.151202	0.0896433	-0.0244985	0.326903	hotspots	Hotspots
102	HSMM-all.twopass.merge150.wgt10.zgt2.wig	HSMM	muscle	1e-06	1.19736	0.142202	0.180122	0.122729	-0.0604268	0.42067	hotspots	Hotspots
102	HSMM-all.twopass.merge150.wgt10.zgt2.wig	HSMM	muscle	1e-07	1.0899	0.600444	0.0860839	0.164357	-0.236055	0.408223	hotspots	Hotspots
102	HSMM-all.twopass.merge150.wgt10.zgt2.wig	HSMM	muscle	1e-08	1.20628	0.383554	0.187537	0.215222	-0.234297	0.609372	hotspots	Hotspots
103	HSMM_D-all.twopass.merge150.wgt10.zgt2.wig	HSMM	muscle	1	1	1	8.84394e-16	2257.47	-4424.64	4424.64	hotspots	Hotspots
103	HSMM_D-all.twopass.merge150.wgt10.zgt2.wig	HSMM	muscle	0.1	0.997102	0.833754	-0.00290218	0.0138272	-0.0300035	0.0241991	hotspots	Hotspots
103	HSMM_D-all.twopass.merge150.wgt10.zgt2.wig	HSMM	muscle	0.01	0.969814	0.177668	-0.0306507	0.0227384	-0.0752179	0.0139165	hotspots	Hotspots
103	HSMM_D-all.twopass.merge150.wgt10.zgt2.wig	HSMM	muscle	0.001	0.9506	0.198244	-0.0506616	0.0393773	-0.127841	0.0265179	hotspots	Hotspots
103	HSMM_D-all.twopass.merge150.wgt10.zgt2.wig	HSMM	muscle	0.0001	0.957025	0.482504	-0.0439253	0.0625467	-0.166517	0.0786661	hotspots	Hotspots
103	HSMM_D-all.twopass.merge150.wgt10.zgt2.wig	HSMM	muscle	1e-05	1.14098	0.139616	0.131892	0.0892837	-0.0431042	0.306888	hotspots	Hotspots
103	HSMM_D-all.twopass.merge150.wgt10.zgt2.wig	HSMM	muscle	1e-06	1.19325	0.14808	0.176685	0.122159	-0.0627475	0.416117	hotspots	Hotspots
103	HSMM_D-all.twopass.merge150.wgt10.zgt2.wig	HSMM	muscle	1e-07	1.10563	0.539568	0.100416	0.163686	-0.220409	0.421241	hotspots	Hotspots
103	HSMM_D-all.twopass.merge150.wgt10.zgt2.wig	HSMM	muscle	1e-08	1.23327	0.326817	0.20967	0.21383	-0.209437	0.628778	hotspots	Hotspots
104	hTH1-all.twopass.merge150.wgt10.zgt2.wig	Th1	blood	1	1	1	-6.87378e-16	2485.68	-4871.93	4871.93	hotspots	Hotspots
104	hTH1-all.twopass.merge150.wgt10.zgt2.wig	Th1	blood	0.1	0.997465	0.866785	-0.00253774	0.0151287	-0.03219	0.0271145	hotspots	Hotspots
104	hTH1-all.twopass.merge150.wgt10.zgt2.wig	Th1	blood	0.01	1.00335	0.890769	0.00334856	0.0243831	-0.0444422	0.0511394	hotspots	Hotspots
104	hTH1-all.twopass.merge150.wgt10.zgt2.wig	Th1	blood	0.001	1.01622	0.698933	0.0160932	0.0416102	-0.0654629	0.0976493	hotspots	Hotspots
104	hTH1-all.twopass.merge150.wgt10.zgt2.wig	Th1	blood	0.0001	1.04858	0.467063	0.0474344	0.0652229	-0.0804026	0.175271	hotspots	Hotspots
104	hTH1-all.twopass.merge150.wgt10.zgt2.wig	Th1	blood	1e-05	1.1937	0.054252	0.177058	0.0919867	-0.00323617	0.357352	hotspots	Hotspots
104	hTH1-all.twopass.merge150.wgt10.zgt2.wig	Th1	blood	1e-06	1.25535	0.0681753	0.227414	0.124689	-0.0169769	0.471805	hotspots	Hotspots
104	hTH1-all.twopass.merge150.wgt10.zgt2.wig	Th1	blood	1e-07	1.18326	0.311691	0.168273	0.16633	-0.157734	0.49428	hotspots	Hotspots
104	hTH1-all.twopass.merge150.wgt10.zgt2.wig	Th1	blood	1e-08	1.33064	0.17959	0.285659	0.212858	-0.131542	0.70286	hotspots	Hotspots
105	hTH2-DS7842.twopass.merge150.wgt10.zgt2.wig	Th2	blood	1	1	1	2.97757e-09	3107	-6089.71	6089.71	hotspots	Hotspots
105	hTH2-DS7842.twopass.merge150.wgt10.zgt2.wig	Th2	blood	0.1	1.04878	0.0106884	0.0476259	0.0186569	0.0110584	0.0841933	hotspots	Hotspots
105	hTH2-DS7842.twopass.merge150.wgt10.zgt2.wig	Th2	blood	0.01	1.12423	5.03981e-05	0.117099	0.0288864	0.0604815	0.173716	hotspots	Hotspots
105	hTH2-DS7842.twopass.merge150.wgt10.zgt2.wig	Th2	blood	0.001	1.2474	3.3159e-06	0.22106	0.0475375	0.127886	0.314233	hotspots	Hotspots
105	hTH2-DS7842.twopass.merge150.wgt10.zgt2.wig	Th2	blood	0.0001	1.3104	0.000216508	0.27033	0.0730833	0.127087	0.413574	hotspots	Hotspots
105	hTH2-DS7842.twopass.merge150.wgt10.zgt2.wig	Th2	blood	1e-05	1.72192	4.02414e-08	0.543437	0.0989906	0.349416	0.737459	hotspots	Hotspots
105	hTH2-DS7842.twopass.merge150.wgt10.zgt2.wig	Th2	blood	1e-06	1.89272	1.44294e-06	0.638013	0.132396	0.378517	0.897509	hotspots	Hotspots
105	hTH2-DS7842.twopass.merge150.wgt10.zgt2.wig	Th2	blood	1e-07	1.70687	0.00247402	0.534661	0.17666	0.188408	0.880915	hotspots	Hotspots
105	hTH2-DS7842.twopass.merge150.wgt10.zgt2.wig	Th2	blood	1e-08	1.96711	0.00222765	0.676565	0.221239	0.242937	1.11019	hotspots	Hotspots
106	HUVEC-all.twopass.merge150.wgt10.zgt2.wig	HUVEC	blood_vessel	1	1	1	1.08292e-15	2371.78	-4648.69	4648.69	hotspots	Hotspots
106	HUVEC-all.twopass.merge150.wgt10.zgt2.wig	HUVEC	blood_vessel	0.1	0.999907	0.994861	-9.31809e-05	0.0144671	-0.0284486	0.0282623	hotspots	Hotspots
106	HUVEC-all.twopass.merge150.wgt10.zgt2.wig	HUVEC	blood_vessel	0.01	1.00111	0.962419	0.00110625	0.0234781	-0.0449107	0.0471232	hotspots	Hotspots
106	HUVEC-all.twopass.merge150.wgt10.zgt2.wig	HUVEC	blood_vessel	0.001	0.982173	0.656185	-0.0179882	0.0404059	-0.0971838	0.0612074	hotspots	Hotspots
106	HUVEC-all.twopass.merge150.wgt10.zgt2.wig	HUVEC	blood_vessel	0.0001	0.997637	0.970407	-0.00236573	0.0637699	-0.127355	0.122623	hotspots	Hotspots
106	HUVEC-all.twopass.merge150.wgt10.zgt2.wig	HUVEC	blood_vessel	1e-05	1.16061	0.0999677	0.148949	0.090546	-0.0285211	0.326419	hotspots	Hotspots
106	HUVEC-all.twopass.merge150.wgt10.zgt2.wig	HUVEC	blood_vessel	1e-06	1.18881	0.161089	0.172955	0.123414	-0.0689367	0.414847	hotspots	Hotspots
106	HUVEC-all.twopass.merge150.wgt10.zgt2.wig	HUVEC	blood_vessel	1e-07	1.15797	0.373093	0.146672	0.164671	-0.176084	0.469428	hotspots	Hotspots
106	HUVEC-all.twopass.merge150.wgt10.zgt2.wig	HUVEC	blood_vessel	1e-08	1.34775	0.163496	0.298438	0.214179	-0.121352	0.718229	hotspots	Hotspots
107	HVMF-DS13981.twopass.merge150.wgt10.zgt2.wig	HVMF	connective	1	1	1	-1.02314e-07	2824.55	-5536.11	5536.11	hotspots	Hotspots
107	HVMF-DS13981.twopass.merge150.wgt10.zgt2.wig	HVMF	connective	0.1	1.03237	0.0610561	0.0318604	0.0170096	-0.00147832	0.0651992	hotspots	Hotspots
107	HVMF-DS13981.twopass.merge150.wgt10.zgt2.wig	HVMF	connective	0.01	1.0412	0.131239	0.0403748	0.0267518	-0.0120588	0.0928083	hotspots	Hotspots
107	HVMF-DS13981.twopass.merge150.wgt10.zgt2.wig	HVMF	connective	0.001	1.00217	0.96187	0.00216571	0.0453009	-0.086624	0.0909554	hotspots	Hotspots
107	HVMF-DS13981.twopass.merge150.wgt10.zgt2.wig	HVMF	connective	0.0001	1.00184	0.979138	0.00183724	0.0702595	-0.135871	0.139546	hotspots	Hotspots
107	HVMF-DS13981.twopass.merge150.wgt10.zgt2.wig	HVMF	connective	1e-05	1.21138	0.0470845	0.191762	0.0965794	0.00246656	0.381058	hotspots	Hotspots
107	HVMF-DS13981.twopass.merge150.wgt10.zgt2.wig	HVMF	connective	1e-06	1.39629	0.00923521	0.333817	0.128232	0.0824817	0.585152	hotspots	Hotspots
107	HVMF-DS13981.twopass.merge150.wgt10.zgt2.wig	HVMF	connective	1e-07	1.68004	0.00180023	0.518816	0.166215	0.193034	0.844598	hotspots	Hotspots
107	HVMF-DS13981.twopass.merge150.wgt10.zgt2.wig	HVMF	connective	1e-08	2.0978	0.000498768	0.740889	0.212813	0.323777	1.158	hotspots	Hotspots
108	Ishikawa_E_AllReps.30000000.twopass.merge150.wgt10.zgt2.wig	Ishikawa	uterus	1	1	1	2.54631e-11	2812	-5511.52	5511.52	hotspots	Hotspots
108	Ishikawa_E_AllReps.30000000.twopass.merge150.wgt10.zgt2.wig	Ishikawa	uterus	0.1	0.999012	0.953521	-0.000988612	0.0169616	-0.0342334	0.0322561	hotspots	Hotspots
108	Ishikawa_E_AllReps.30000000.twopass.merge150.wgt10.zgt2.wig	Ishikawa	uterus	0.01	1.02733	0.310751	0.0269609	0.0265979	-0.0251709	0.0790928	hotspots	Hotspots
108	Ishikawa_E_AllReps.30000000.twopass.merge150.wgt10.zgt2.wig	Ishikawa	uterus	0.001	0.992572	0.868201	-0.00745611	0.0449315	-0.0955218	0.0806096	hotspots	Hotspots
108	Ishikawa_E_AllReps.30000000.twopass.merge150.wgt10.zgt2.wig	Ishikawa	uterus	0.0001	1.0587	0.407569	0.0570428	0.0688774	-0.0779569	0.192043	hotspots	Hotspots
108	Ishikawa_E_AllReps.30000000.twopass.merge150.wgt10.zgt2.wig	Ishikawa	uterus	1e-05	1.17495	0.0938326	0.161227	0.0962254	-0.0273744	0.349829	hotspots	Hotspots
108	Ishikawa_E_AllReps.30000000.twopass.merge150.wgt10.zgt2.wig	Ishikawa	uterus	1e-06	1.23311	0.10492	0.209536	0.129227	-0.0437491	0.462821	hotspots	Hotspots
108	Ishikawa_E_AllReps.30000000.twopass.merge150.wgt10.zgt2.wig	Ishikawa	uterus	1e-07	1.39446	0.0473607	0.332507	0.167673	0.00386654	0.661147	hotspots	Hotspots
108	Ishikawa_E_AllReps.30000000.twopass.merge150.wgt10.zgt2.wig	Ishikawa	uterus	1e-08	1.66367	0.0171701	0.509023	0.213602	0.0903632	0.927684	hotspots	Hotspots
109	Ishikawa_T_AllReps.30000000.twopass.merge150.wgt10.zgt2.wig	Ishikawa	uterus	1	1	1	4.36764e-11	2745.68	-5381.53	5381.53	hotspots	Hotspots
109	Ishikawa_T_AllReps.30000000.twopass.merge150.wgt10.zgt2.wig	Ishikawa	uterus	0.1	0.998326	0.919462	-0.00167588	0.0165746	-0.0341621	0.0308104	hotspots	Hotspots
109	Ishikawa_T_AllReps.30000000.twopass.merge150.wgt10.zgt2.wig	Ishikawa	uterus	0.01	1.01233	0.639467	0.0122504	0.0261511	-0.0390059	0.0635066	hotspots	Hotspots
109	Ishikawa_T_AllReps.30000000.twopass.merge150.wgt10.zgt2.wig	Ishikawa	uterus	0.001	0.927449	0.0925231	-0.0753175	0.0447723	-0.163071	0.0124361	hotspots	Hotspots
109	Ishikawa_T_AllReps.30000000.twopass.merge150.wgt10.zgt2.wig	Ishikawa	uterus	0.0001	0.916774	0.212288	-0.0868946	0.0696662	-0.22344	0.0496511	hotspots	Hotspots
109	Ishikawa_T_AllReps.30000000.twopass.merge150.wgt10.zgt2.wig	Ishikawa	uterus	1e-05	1.05782	0.560554	0.0562078	0.096574	-0.133077	0.245493	hotspots	Hotspots
109	Ishikawa_T_AllReps.30000000.twopass.merge150.wgt10.zgt2.wig	Ishikawa	uterus	1e-06	1.20799	0.140833	0.188961	0.128309	-0.0625254	0.440446	hotspots	Hotspots
109	Ishikawa_T_AllReps.30000000.twopass.merge150.wgt10.zgt2.wig	Ishikawa	uterus	1e-07	1.28129	0.1394	0.247871	0.167704	-0.0808283	0.57657	hotspots	Hotspots
109	Ishikawa_T_AllReps.30000000.twopass.merge150.wgt10.zgt2.wig	Ishikawa	uterus	1e-08	1.54219	0.0419448	0.433203	0.212974	0.0157745	0.850632	hotspots	Hotspots
110	Jurkat-DS12659.twopass.merge150.wgt10.zgt2.wig	Jurkat	blood	1	1	1	4.29265e-10	2794.41	-5477.04	5477.04	hotspots	Hotspots
110	Jurkat-DS12659.twopass.merge150.wgt10.zgt2.wig	Jurkat	blood	0.1	1.04893	0.00452693	0.047771	0.0168273	0.0147895	0.0807526	hotspots	Hotspots
110	Jurkat-DS12659.twopass.merge150.wgt10.zgt2.wig	Jurkat	blood	0.01	1.05654	0.0382199	0.054997	0.0265367	0.00298508	0.107009	hotspots	Hotspots
110	Jurkat-DS12659.twopass.merge150.wgt10.zgt2.wig	Jurkat	blood	0.001	1.14321	0.00240169	0.133841	0.0440926	0.0474199	0.220263	hotspots	Hotspots
110	Jurkat-DS12659.twopass.merge150.wgt10.zgt2.wig	Jurkat	blood	0.0001	1.21092	0.00489228	0.191378	0.0680083	0.058082	0.324675	hotspots	Hotspots
110	Jurkat-DS12659.twopass.merge150.wgt10.zgt2.wig	Jurkat	blood	1e-05	1.53532	4.83668e-06	0.428737	0.0937797	0.244929	0.612546	hotspots	Hotspots
110	Jurkat-DS12659.twopass.merge150.wgt10.zgt2.wig	Jurkat	blood	1e-06	1.72532	1.47443e-05	0.545411	0.125889	0.298668	0.792154	hotspots	Hotspots
110	Jurkat-DS12659.twopass.merge150.wgt10.zgt2.wig	Jurkat	blood	1e-07	1.87859	0.000143325	0.63052	0.165823	0.305506	0.955534	hotspots	Hotspots
110	Jurkat-DS12659.twopass.merge150.wgt10.zgt2.wig	Jurkat	blood	1e-08	2.00977	0.00107039	0.69802	0.213374	0.279806	1.11623	hotspots	Hotspots
111	K562-all.twopass.merge150.wgt10.zgt2.wig	K562	blood	1	1	1	-5.19112e-16	2353.86	-4613.56	4613.56	hotspots	Hotspots
111	K562-all.twopass.merge150.wgt10.zgt2.wig	K562	blood	0.1	0.997214	0.846132	-0.00278962	0.0143753	-0.0309652	0.025386	hotspots	Hotspots
111	K562-all.twopass.merge150.wgt10.zgt2.wig	K562	blood	0.01	0.98631	0.556416	-0.0137846	0.0234362	-0.0597195	0.0321504	hotspots	Hotspots
111	K562-all.twopass.merge150.wgt10.zgt2.wig	K562	blood	0.001	0.995982	0.920381	-0.00402638	0.0402824	-0.0829799	0.0749271	hotspots	Hotspots
111	K562-all.twopass.merge150.wgt10.zgt2.wig	K562	blood	0.0001	1.04988	0.443006	0.0486724	0.0634476	-0.075685	0.17303	hotspots	Hotspots
111	K562-all.twopass.merge150.wgt10.zgt2.wig	K562	blood	1e-05	1.16369	0.0937067	0.151597	0.0904432	-0.0256713	0.328866	hotspots	Hotspots
111	K562-all.twopass.merge150.wgt10.zgt2.wig	K562	blood	1e-06	1.2108	0.120724	0.191281	0.123268	-0.050325	0.432886	hotspots	Hotspots
111	K562-all.twopass.merge150.wgt10.zgt2.wig	K562	blood	1e-07	1.12232	0.484158	0.1154	0.164944	-0.20789	0.43869	hotspots	Hotspots
111	K562-all.twopass.merge150.wgt10.zgt2.wig	K562	blood	1e-08	1.15804	0.490964	0.146726	0.213024	-0.270801	0.564254	hotspots	Hotspots
112	LNCap-all.twopass.merge150.wgt10.zgt2.wig	LNCaP	prostate	1	1	1	9.52052e-16	2359.01	-4623.67	4623.67	hotspots	Hotspots
112	LNCap-all.twopass.merge150.wgt10.zgt2.wig	LNCaP	prostate	0.1	0.990917	0.526416	-0.00912491	0.0144043	-0.0373573	0.0191075	hotspots	Hotspots
112	LNCap-all.twopass.merge150.wgt10.zgt2.wig	LNCaP	prostate	0.01	0.978753	0.35967	-0.0214756	0.0234452	-0.0674282	0.0244769	hotspots	Hotspots
112	LNCap-all.twopass.merge150.wgt10.zgt2.wig	LNCaP	prostate	0.001	1.05317	0.194946	0.0518032	0.0399689	-0.0265359	0.130142	hotspots	Hotspots
112	LNCap-all.twopass.merge150.wgt10.zgt2.wig	LNCaP	prostate	0.0001	1.02665	0.678705	0.0263022	0.0634965	-0.0981509	0.150755	hotspots	Hotspots
112	LNCap-all.twopass.merge150.wgt10.zgt2.wig	LNCaP	prostate	1e-05	1.10538	0.270318	0.100187	0.0908862	-0.0779504	0.278324	hotspots	Hotspots
112	LNCap-all.twopass.merge150.wgt10.zgt2.wig	LNCaP	prostate	1e-06	1.1703	0.204007	0.157257	0.123803	-0.0853969	0.39991	hotspots	Hotspots
112	LNCap-all.twopass.merge150.wgt10.zgt2.wig	LNCaP	prostate	1e-07	1.28891	0.125934	0.253797	0.165844	-0.0712579	0.578852	hotspots	Hotspots
112	LNCap-all.twopass.merge150.wgt10.zgt2.wig	LNCaP	prostate	1e-08	1.31291	0.208839	0.272243	0.216622	-0.152337	0.696823	hotspots	Hotspots
113	MCF7-all.twopass.merge150.wgt10.zgt2.wig	MCF-7	breast	1	1	1	1.08861e-15	2380.27	-4665.32	4665.32	hotspots	Hotspots
113	MCF7-all.twopass.merge150.wgt10.zgt2.wig	MCF-7	breast	0.1	0.991568	0.559802	-0.00846801	0.0145215	-0.0369301	0.0199941	hotspots	Hotspots
113	MCF7-all.twopass.merge150.wgt10.zgt2.wig	MCF-7	breast	0.01	0.991176	0.706529	-0.00886332	0.02354	-0.0550017	0.0372751	hotspots	Hotspots
113	MCF7-all.twopass.merge150.wgt10.zgt2.wig	MCF-7	breast	0.001	0.996101	0.922843	-0.00390619	0.040331	-0.082955	0.0751426	hotspots	Hotspots
113	MCF7-all.twopass.merge150.wgt10.zgt2.wig	MCF-7	breast	0.0001	0.987921	0.848829	-0.0121521	0.0637527	-0.137107	0.112803	hotspots	Hotspots
113	MCF7-all.twopass.merge150.wgt10.zgt2.wig	MCF-7	breast	1e-05	1.06712	0.474792	0.0649623	0.0908941	-0.11319	0.243115	hotspots	Hotspots
113	MCF7-all.twopass.merge150.wgt10.zgt2.wig	MCF-7	breast	1e-06	1.14398	0.275757	0.134515	0.12342	-0.107387	0.376417	hotspots	Hotspots
113	MCF7-all.twopass.merge150.wgt10.zgt2.wig	MCF-7	breast	1e-07	1.17001	0.339323	0.157013	0.164324	-0.165063	0.479088	hotspots	Hotspots
113	MCF7-all.twopass.merge150.wgt10.zgt2.wig	MCF-7	breast	1e-08	1.12713	0.574207	0.119673	0.212991	-0.29779	0.537136	hotspots	Hotspots
114	NB4-DS12543.twopass.merge150.wgt10.zgt2.wig	NB4	blood	1	1	1	3.18939e-09	2847.78	-5581.64	5581.64	hotspots	Hotspots
114	NB4-DS12543.twopass.merge150.wgt10.zgt2.wig	NB4	blood	0.1	1.04091	0.0194474	0.0400933	0.0171571	0.00646551	0.0737212	hotspots	Hotspots
114	NB4-DS12543.twopass.merge150.wgt10.zgt2.wig	NB4	blood	0.01	1.03376	0.221344	0.0331993	0.0271467	-0.0200081	0.0864068	hotspots	Hotspots
114	NB4-DS12543.twopass.merge150.wgt10.zgt2.wig	NB4	blood	0.001	1.06729	0.152628	0.0651222	0.0455302	-0.0241169	0.154361	hotspots	Hotspots
114	NB4-DS12543.twopass.merge150.wgt10.zgt2.wig	NB4	blood	0.0001	1.11213	0.130536	0.106279	0.0702907	-0.0314908	0.244049	hotspots	Hotspots
114	NB4-DS12543.twopass.merge150.wgt10.zgt2.wig	NB4	blood	1e-05	1.42243	0.000246162	0.352365	0.0961113	0.163987	0.540743	hotspots	Hotspots
114	NB4-DS12543.twopass.merge150.wgt10.zgt2.wig	NB4	blood	1e-06	1.38079	0.0135995	0.322655	0.130753	0.0663795	0.578931	hotspots	Hotspots
114	NB4-DS12543.twopass.merge150.wgt10.zgt2.wig	NB4	blood	1e-07	1.50163	0.0172186	0.406551	0.170676	0.0720264	0.741076	hotspots	Hotspots
114	NB4-DS12543.twopass.merge150.wgt10.zgt2.wig	NB4	blood	1e-08	1.61635	0.026809	0.480171	0.216851	0.0551427	0.905199	hotspots	Hotspots
115	NHA-DS12800.twopass.merge150.wgt10.zgt2.wig	NH-A	nervous	1	1	1	4.2186e-11	2729.29	-5349.41	5349.41	hotspots	Hotspots
115	NHA-DS12800.twopass.merge150.wgt10.zgt2.wig	NH-A	nervous	0.1	1.05673	0.00077599	0.0551796	0.0164165	0.0230032	0.087356	hotspots	Hotspots
115	NHA-DS12800.twopass.merge150.wgt10.zgt2.wig	NH-A	nervous	0.01	1.08426	0.0016758	0.0809021	0.0257455	0.030441	0.131363	hotspots	Hotspots
115	NHA-DS12800.twopass.merge150.wgt10.zgt2.wig	NH-A	nervous	0.001	1.05469	0.22108	0.0532495	0.0435165	-0.0320429	0.138542	hotspots	Hotspots
115	NHA-DS12800.twopass.merge150.wgt10.zgt2.wig	NH-A	nervous	0.0001	1.20056	0.00591617	0.182792	0.0664119	0.0526243	0.312959	hotspots	Hotspots
115	NHA-DS12800.twopass.merge150.wgt10.zgt2.wig	NH-A	nervous	1e-05	1.43633	9.3317e-05	0.362092	0.0926696	0.180459	0.543724	hotspots	Hotspots
115	NHA-DS12800.twopass.merge150.wgt10.zgt2.wig	NH-A	nervous	1e-06	1.50716	0.00104525	0.410227	0.125144	0.164946	0.655509	hotspots	Hotspots
115	NHA-DS12800.twopass.merge150.wgt10.zgt2.wig	NH-A	nervous	1e-07	1.68021	0.00162263	0.518919	0.164642	0.196221	0.841617	hotspots	Hotspots
115	NHA-DS12800.twopass.merge150.wgt10.zgt2.wig	NH-A	nervous	1e-08	1.52072	0.0487904	0.419187	0.21274	0.0022164	0.836157	hotspots	Hotspots
116	NHDF_Ad-DS12863.twopass.merge150.wgt10.zgt2.wig	NHDF-Ad	skin	1	1	1	7.21441e-12	2691.14	-5274.63	5274.63	hotspots	Hotspots
116	NHDF_Ad-DS12863.twopass.merge150.wgt10.zgt2.wig	NHDF-Ad	skin	0.1	1.00645	0.692654	0.006433	0.0162755	-0.025467	0.038333	hotspots	Hotspots
116	NHDF_Ad-DS12863.twopass.merge150.wgt10.zgt2.wig	NHDF-Ad	skin	0.01	1.04248	0.104967	0.0416012	0.0256601	-0.0086927	0.0918951	hotspots	Hotspots
116	NHDF_Ad-DS12863.twopass.merge150.wgt10.zgt2.wig	NHDF-Ad	skin	0.001	1.05941	0.181034	0.0577143	0.0431484	-0.0268565	0.142285	hotspots	Hotspots
116	NHDF_Ad-DS12863.twopass.merge150.wgt10.zgt2.wig	NHDF-Ad	skin	0.0001	1.18527	0.0102017	0.16997	0.066164	0.0402883	0.299651	hotspots	Hotspots
116	NHDF_Ad-DS12863.twopass.merge150.wgt10.zgt2.wig	NHDF-Ad	skin	1e-05	1.28444	0.00731087	0.250325	0.0933232	0.0674112	0.433238	hotspots	Hotspots
116	NHDF_Ad-DS12863.twopass.merge150.wgt10.zgt2.wig	NHDF-Ad	skin	1e-06	1.39225	0.00839154	0.330924	0.125545	0.0848555	0.576992	hotspots	Hotspots
116	NHDF_Ad-DS12863.twopass.merge150.wgt10.zgt2.wig	NHDF-Ad	skin	1e-07	1.6366	0.00276891	0.492623	0.164631	0.169947	0.815299	hotspots	Hotspots
116	NHDF_Ad-DS12863.twopass.merge150.wgt10.zgt2.wig	NHDF-Ad	skin	1e-08	2.02987	0.000907116	0.707972	0.213383	0.289743	1.1262	hotspots	Hotspots
117	NHDF_Neo-DS11923.twopass.merge150.wgt10.zgt2.wig	NHDF-neo	skin	1	1	1	3.63786e-10	2800.32	-5488.63	5488.63	hotspots	Hotspots
117	NHDF_Neo-DS11923.twopass.merge150.wgt10.zgt2.wig	NHDF-neo	skin	0.1	1.02479	0.14649	0.024491	0.0168666	-0.00856755	0.0575495	hotspots	Hotspots
117	NHDF_Neo-DS11923.twopass.merge150.wgt10.zgt2.wig	NHDF-neo	skin	0.01	1.06279	0.0209732	0.060894	0.0263785	0.00919205	0.112596	hotspots	Hotspots
117	NHDF_Neo-DS11923.twopass.merge150.wgt10.zgt2.wig	NHDF-neo	skin	0.001	1.09055	0.0492043	0.0866806	0.0440715	0.000300425	0.173061	hotspots	Hotspots
117	NHDF_Neo-DS11923.twopass.merge150.wgt10.zgt2.wig	NHDF-neo	skin	0.0001	1.13355	0.0652781	0.125354	0.0680036	-0.0079327	0.258641	hotspots	Hotspots
117	NHDF_Neo-DS11923.twopass.merge150.wgt10.zgt2.wig	NHDF-neo	skin	1e-05	1.28081	0.00909264	0.247495	0.0948783	0.0615334	0.433456	hotspots	Hotspots
117	NHDF_Neo-DS11923.twopass.merge150.wgt10.zgt2.wig	NHDF-neo	skin	1e-06	1.35226	0.0179443	0.30178	0.127507	0.0518657	0.551695	hotspots	Hotspots
117	NHDF_Neo-DS11923.twopass.merge150.wgt10.zgt2.wig	NHDF-neo	skin	1e-07	1.6102	0.00400996	0.476358	0.165553	0.151874	0.800842	hotspots	Hotspots
117	NHDF_Neo-DS11923.twopass.merge150.wgt10.zgt2.wig	NHDF-neo	skin	1e-08	1.88164	0.00291119	0.632144	0.212345	0.215947	1.04834	hotspots	Hotspots
118	NHEK-all.twopass.merge150.wgt10.zgt2.wig	NHEK	skin	1	1	1	1.06409e-15	2364.48	-4634.39	4634.39	hotspots	Hotspots
118	NHEK-all.twopass.merge150.wgt10.zgt2.wig	NHEK	skin	0.1	0.998323	0.907376	-0.00167843	0.0144259	-0.0299532	0.0265963	hotspots	Hotspots
118	NHEK-all.twopass.merge150.wgt10.zgt2.wig	NHEK	skin	0.01	1.01515	0.519834	0.0150402	0.0233688	-0.0307626	0.060843	hotspots	Hotspots
118	NHEK-all.twopass.merge150.wgt10.zgt2.wig	NHEK	skin	0.001	1.03958	0.332234	0.0388141	0.04003	-0.0396447	0.117273	hotspots	Hotspots
118	NHEK-all.twopass.merge150.wgt10.zgt2.wig	NHEK	skin	0.0001	1.03168	0.622805	0.0311866	0.0634031	-0.0930835	0.155457	hotspots	Hotspots
118	NHEK-all.twopass.merge150.wgt10.zgt2.wig	NHEK	skin	1e-05	1.20463	0.0389192	0.186171	0.0901539	0.00946975	0.362873	hotspots	Hotspots
118	NHEK-all.twopass.merge150.wgt10.zgt2.wig	NHEK	skin	1e-06	1.30471	0.0303586	0.265979	0.122833	0.0252274	0.506732	hotspots	Hotspots
118	NHEK-all.twopass.merge150.wgt10.zgt2.wig	NHEK	skin	1e-07	1.34324	0.072591	0.295084	0.164356	-0.0270541	0.617223	hotspots	Hotspots
118	NHEK-all.twopass.merge150.wgt10.zgt2.wig	NHEK	skin	1e-08	1.33213	0.179523	0.28678	0.21366	-0.131994	0.705554	hotspots	Hotspots
119	NHLF-DS12829.twopass.merge150.wgt10.zgt2.wig	NHLF	lung	1	1	1	3.97912e-11	2720.99	-5333.15	5333.15	hotspots	Hotspots
119	NHLF-DS12829.twopass.merge150.wgt10.zgt2.wig	NHLF	lung	0.1	1.05659	0.000773499	0.0550428	0.0163715	0.0229546	0.0871309	hotspots	Hotspots
119	NHLF-DS12829.twopass.merge150.wgt10.zgt2.wig	NHLF	lung	0.01	1.09281	0.000541692	0.0887525	0.0256566	0.0384656	0.139039	hotspots	Hotspots
119	NHLF-DS12829.twopass.merge150.wgt10.zgt2.wig	NHLF	lung	0.001	1.06349	0.155895	0.0615518	0.0433764	-0.023466	0.14657	hotspots	Hotspots
119	NHLF-DS12829.twopass.merge150.wgt10.zgt2.wig	NHLF	lung	0.0001	1.17657	0.0144624	0.1626	0.0664876	0.0322843	0.292916	hotspots	Hotspots
119	NHLF-DS12829.twopass.merge150.wgt10.zgt2.wig	NHLF	lung	1e-05	1.39575	0.000327906	0.333429	0.0928205	0.151501	0.515358	hotspots	Hotspots
119	NHLF-DS12829.twopass.merge150.wgt10.zgt2.wig	NHLF	lung	1e-06	1.53718	0.000575119	0.429948	0.124873	0.185197	0.674699	hotspots	Hotspots
119	NHLF-DS12829.twopass.merge150.wgt10.zgt2.wig	NHLF	lung	1e-07	1.75205	0.000647004	0.560786	0.1644	0.238562	0.88301	hotspots	Hotspots
119	NHLF-DS12829.twopass.merge150.wgt10.zgt2.wig	NHLF	lung	1e-08	1.80312	0.00554478	0.589521	0.212551	0.172921	1.00612	hotspots	Hotspots
120	NT2_D1-DS14575.hg19.twopass.merge150.wgt10.zgt2.wig	NT2-D1	testis	1	1	1	-5.76907e-16	2556.8	-5011.32	5011.32	hotspots	Hotspots
120	NT2_D1-DS14575.hg19.twopass.merge150.wgt10.zgt2.wig	NT2-D1	testis	0.1	1.02931	0.0617477	0.0288857	0.0154626	-0.00142097	0.0591924	hotspots	Hotspots
120	NT2_D1-DS14575.hg19.twopass.merge150.wgt10.zgt2.wig	NT2-D1	testis	0.01	1.0756	0.00292173	0.0728779	0.0244898	0.024878	0.120878	hotspots	Hotspots
120	NT2_D1-DS14575.hg19.twopass.merge150.wgt10.zgt2.wig	NT2-D1	testis	0.001	1.13036	0.00298782	0.122538	0.0412726	0.0416436	0.203432	hotspots	Hotspots
120	NT2_D1-DS14575.hg19.twopass.merge150.wgt10.zgt2.wig	NT2-D1	testis	0.0001	1.15165	0.0288078	0.141198	0.064589	0.014604	0.267793	hotspots	Hotspots
120	NT2_D1-DS14575.hg19.twopass.merge150.wgt10.zgt2.wig	NT2-D1	testis	1e-05	1.28882	0.0055333	0.253729	0.0914595	0.0744688	0.43299	hotspots	Hotspots
120	NT2_D1-DS14575.hg19.twopass.merge150.wgt10.zgt2.wig	NT2-D1	testis	1e-06	1.27352	0.0518836	0.241784	0.124368	-0.00197771	0.485546	hotspots	Hotspots
120	NT2_D1-DS14575.hg19.twopass.merge150.wgt10.zgt2.wig	NT2-D1	testis	1e-07	1.30575	0.104998	0.26678	0.164568	-0.0557737	0.589334	hotspots	Hotspots
120	NT2_D1-DS14575.hg19.twopass.merge150.wgt10.zgt2.wig	NT2-D1	testis	1e-08	1.51777	0.0499652	0.417242	0.21285	5.56906e-05	0.834428	hotspots	Hotspots
121	PANC1-DS9955.twopass.merge150.wgt10.zgt2.wig	PANC-1	pancreas	1	1	1	-4.11766e-12	2867.23	-5619.78	5619.78	hotspots	Hotspots
121	PANC1-DS9955.twopass.merge150.wgt10.zgt2.wig	PANC-1	pancreas	0.1	1.0382	0.0297589	0.0374892	0.01725	0.00367916	0.0712991	hotspots	Hotspots
121	PANC1-DS9955.twopass.merge150.wgt10.zgt2.wig	PANC-1	pancreas	0.01	1.04208	0.127945	0.0412204	0.0270785	-0.0118535	0.0942942	hotspots	Hotspots
121	PANC1-DS9955.twopass.merge150.wgt10.zgt2.wig	PANC-1	pancreas	0.001	1.06817	0.144663	0.0659424	0.045208	-0.0226652	0.15455	hotspots	Hotspots
121	PANC1-DS9955.twopass.merge150.wgt10.zgt2.wig	PANC-1	pancreas	0.0001	1.05661	0.432337	0.0550644	0.070128	-0.0823864	0.192515	hotspots	Hotspots
121	PANC1-DS9955.twopass.merge150.wgt10.zgt2.wig	PANC-1	pancreas	1e-05	1.20882	0.051268	0.189645	0.097292	-0.00104784	0.380337	hotspots	Hotspots
121	PANC1-DS9955.twopass.merge150.wgt10.zgt2.wig	PANC-1	pancreas	1e-06	1.28939	0.0510544	0.254167	0.130274	-0.00116958	0.509504	hotspots	Hotspots
121	PANC1-DS9955.twopass.merge150.wgt10.zgt2.wig	PANC-1	pancreas	1e-07	1.36895	0.0640148	0.314043	0.169563	-0.0182998	0.646386	hotspots	Hotspots
121	PANC1-DS9955.twopass.merge150.wgt10.zgt2.wig	PANC-1	pancreas	1e-08	1.31131	0.212247	0.271024	0.217269	-0.154823	0.696872	hotspots	Hotspots
122	PrEC-DS12098.hg19.twopass.merge150.wgt10.zgt2.wig	PrEC	prostate	1	1	1	5.08018e-11	2799.26	-5486.54	5486.54	hotspots	Hotspots
122	PrEC-DS12098.hg19.twopass.merge150.wgt10.zgt2.wig	PrEC	prostate	0.1	1.02114	0.213927	0.0209168	0.0168299	-0.0120697	0.0539034	hotspots	Hotspots
122	PrEC-DS12098.hg19.twopass.merge150.wgt10.zgt2.wig	PrEC	prostate	0.01	1.06488	0.0164072	0.0628622	0.0261956	0.0115189	0.114206	hotspots	Hotspots
122	PrEC-DS12098.hg19.twopass.merge150.wgt10.zgt2.wig	PrEC	prostate	0.001	1.0744	0.101143	0.071761	0.0437745	-0.0140369	0.157559	hotspots	Hotspots
122	PrEC-DS12098.hg19.twopass.merge150.wgt10.zgt2.wig	PrEC	prostate	0.0001	1.14956	0.0381465	0.139382	0.067228	0.00761541	0.271149	hotspots	Hotspots
122	PrEC-DS12098.hg19.twopass.merge150.wgt10.zgt2.wig	PrEC	prostate	1e-05	1.29645	0.00582014	0.259629	0.0941455	0.0751042	0.444155	hotspots	Hotspots
122	PrEC-DS12098.hg19.twopass.merge150.wgt10.zgt2.wig	PrEC	prostate	1e-06	1.44114	0.00378672	0.365431	0.126211	0.118058	0.612804	hotspots	Hotspots
122	PrEC-DS12098.hg19.twopass.merge150.wgt10.zgt2.wig	PrEC	prostate	1e-07	1.37395	0.056448	0.317688	0.166541	-0.00873327	0.644109	hotspots	Hotspots
122	PrEC-DS12098.hg19.twopass.merge150.wgt10.zgt2.wig	PrEC	prostate	1e-08	1.10806	0.634812	0.102614	0.216045	-0.320834	0.526062	hotspots	Hotspots
123	RPTEC-DS14061.twopass.merge150.wgt10.zgt2.wig	RPTEC	epithelium	1	1	1	2.54425e-11	2801.66	-5491.24	5491.24	hotspots	Hotspots
123	RPTEC-DS14061.twopass.merge150.wgt10.zgt2.wig	RPTEC	epithelium	0.1	1.03062	0.0736719	0.030159	0.0168614	-0.00288927	0.0632073	hotspots	Hotspots
123	RPTEC-DS14061.twopass.merge150.wgt10.zgt2.wig	RPTEC	epithelium	0.01	1.09205	0.000792651	0.0880549	0.0262431	0.0366183	0.139491	hotspots	Hotspots
123	RPTEC-DS14061.twopass.merge150.wgt10.zgt2.wig	RPTEC	epithelium	0.001	1.09146	0.0467906	0.0875157	0.0440178	0.00124089	0.173791	hotspots	Hotspots
123	RPTEC-DS14061.twopass.merge150.wgt10.zgt2.wig	RPTEC	epithelium	0.0001	1.2201	0.00306474	0.198934	0.0671809	0.0672594	0.330608	hotspots	Hotspots
123	RPTEC-DS14061.twopass.merge150.wgt10.zgt2.wig	RPTEC	epithelium	1e-05	1.41349	0.000226406	0.346061	0.0938453	0.162124	0.529998	hotspots	Hotspots
123	RPTEC-DS14061.twopass.merge150.wgt10.zgt2.wig	RPTEC	epithelium	1e-06	1.61359	0.000141236	0.47846	0.125712	0.232064	0.724856	hotspots	Hotspots
123	RPTEC-DS14061.twopass.merge150.wgt10.zgt2.wig	RPTEC	epithelium	1e-07	1.53244	0.0102017	0.42686	0.166164	0.10118	0.752541	hotspots	Hotspots
123	RPTEC-DS14061.twopass.merge150.wgt10.zgt2.wig	RPTEC	epithelium	1e-08	1.51315	0.0525622	0.414193	0.213666	-0.00459383	0.832979	hotspots	Hotspots
124	RWPE_AllReps.30000000.twopass.merge150.wgt10.zgt2.wig	RWPE1	prostate	1	1	1	5.0904e-11	2749.09	-5388.22	5388.22	hotspots	Hotspots
124	RWPE_AllReps.30000000.twopass.merge150.wgt10.zgt2.wig	RWPE1	prostate	0.1	1.02355	0.160121	0.023277	0.0165712	-0.00920259	0.0557567	hotspots	Hotspots
124	RWPE_AllReps.30000000.twopass.merge150.wgt10.zgt2.wig	RWPE1	prostate	0.01	1.04055	0.127886	0.0397523	0.02611	-0.0114233	0.0909278	hotspots	Hotspots
124	RWPE_AllReps.30000000.twopass.merge150.wgt10.zgt2.wig	RWPE1	prostate	0.001	1.0415	0.355301	0.0406587	0.0439859	-0.0455538	0.126871	hotspots	Hotspots
124	RWPE_AllReps.30000000.twopass.merge150.wgt10.zgt2.wig	RWPE1	prostate	0.0001	1.01372	0.842795	0.0136228	0.0686913	-0.121012	0.148258	hotspots	Hotspots
124	RWPE_AllReps.30000000.twopass.merge150.wgt10.zgt2.wig	RWPE1	prostate	1e-05	1.30209	0.00514824	0.263972	0.0943563	0.0790337	0.44891	hotspots	Hotspots
124	RWPE_AllReps.30000000.twopass.merge150.wgt10.zgt2.wig	RWPE1	prostate	1e-06	1.49859	0.00134745	0.404522	0.126189	0.157191	0.651853	hotspots	Hotspots
124	RWPE_AllReps.30000000.twopass.merge150.wgt10.zgt2.wig	RWPE1	prostate	1e-07	1.75827	0.000654113	0.564329	0.165583	0.239785	0.888873	hotspots	Hotspots
124	RWPE_AllReps.30000000.twopass.merge150.wgt10.zgt2.wig	RWPE1	prostate	1e-08	1.64997	0.0191144	0.500755	0.213697	0.0819086	0.919601	hotspots	Hotspots
125	SAEC-DS10518.twopass.merge150.wgt10.zgt2.wig	SAEC	epithelium	1	1	1	-5.73552e-16	2821.57	-5530.29	5530.29	hotspots	Hotspots
125	SAEC-DS10518.twopass.merge150.wgt10.zgt2.wig	SAEC	epithelium	0.1	1.04397	0.0110814	0.0430272	0.016939	0.00982668	0.0762276	hotspots	Hotspots
125	SAEC-DS10518.twopass.merge150.wgt10.zgt2.wig	SAEC	epithelium	0.01	1.08068	0.00326266	0.0775869	0.0263736	0.0258947	0.129279	hotspots	Hotspots
125	SAEC-DS10518.twopass.merge150.wgt10.zgt2.wig	SAEC	epithelium	0.001	1.10261	0.0264976	0.0976813	0.0440236	0.0113951	0.183968	hotspots	Hotspots
125	SAEC-DS10518.twopass.merge150.wgt10.zgt2.wig	SAEC	epithelium	0.0001	1.13547	0.0615088	0.127048	0.0679468	-0.00612744	0.260224	hotspots	Hotspots
125	SAEC-DS10518.twopass.merge150.wgt10.zgt2.wig	SAEC	epithelium	1e-05	1.25088	0.0187528	0.223844	0.0952363	0.037181	0.410507	hotspots	Hotspots
125	SAEC-DS10518.twopass.merge150.wgt10.zgt2.wig	SAEC	epithelium	1e-06	1.44148	0.0039977	0.365674	0.127043	0.116669	0.614678	hotspots	Hotspots
125	SAEC-DS10518.twopass.merge150.wgt10.zgt2.wig	SAEC	epithelium	1e-07	1.68012	0.00179041	0.518866	0.166145	0.193221	0.84451	hotspots	Hotspots
125	SAEC-DS10518.twopass.merge150.wgt10.zgt2.wig	SAEC	epithelium	1e-08	1.6204	0.0241855	0.482676	0.214126	0.0629895	0.902363	hotspots	Hotspots
126	SkMC-DS11949.twopass.merge150.wgt10.zgt2.wig	SKMC	muscle	1	1	1	1.62615e-09	2825.26	-5537.51	5537.51	hotspots	Hotspots
126	SkMC-DS11949.twopass.merge150.wgt10.zgt2.wig	SKMC	muscle	0.1	1.03407	0.0485498	0.0335041	0.0169854	0.000212723	0.0667954	hotspots	Hotspots
126	SkMC-DS11949.twopass.merge150.wgt10.zgt2.wig	SKMC	muscle	0.01	1.02735	0.311747	0.0269784	0.02667	-0.0252948	0.0792515	hotspots	Hotspots
126	SkMC-DS11949.twopass.merge150.wgt10.zgt2.wig	SKMC	muscle	0.001	1.01352	0.764267	0.0134253	0.0447687	-0.0743214	0.101172	hotspots	Hotspots
126	SkMC-DS11949.twopass.merge150.wgt10.zgt2.wig	SKMC	muscle	0.0001	1.10739	0.135272	0.102007	0.0682944	-0.0318503	0.235864	hotspots	Hotspots
126	SkMC-DS11949.twopass.merge150.wgt10.zgt2.wig	SKMC	muscle	1e-05	1.24668	0.0206001	0.220483	0.0952314	0.0338294	0.407136	hotspots	Hotspots
126	SkMC-DS11949.twopass.merge150.wgt10.zgt2.wig	SKMC	muscle	1e-06	1.34724	0.0194528	0.29806	0.127554	0.0480543	0.548065	hotspots	Hotspots
126	SkMC-DS11949.twopass.merge150.wgt10.zgt2.wig	SKMC	muscle	1e-07	1.56575	0.00685951	0.448366	0.165841	0.123318	0.773415	hotspots	Hotspots
126	SkMC-DS11949.twopass.merge150.wgt10.zgt2.wig	SKMC	muscle	1e-08	1.66423	0.0167827	0.50936	0.212993	0.0918928	0.926827	hotspots	Hotspots
127	SK_N_MC-DS14408.twopass.merge150.wgt10.zgt2.wig	SK-N-MC	brain	1	1	1	-5.75461e-16	2913.56	-5710.58	5710.58	hotspots	Hotspots
127	SK_N_MC-DS14408.twopass.merge150.wgt10.zgt2.wig	SK-N-MC	brain	0.1	1.08641	1.93376e-06	0.0828767	0.0174102	0.0487526	0.117001	hotspots	Hotspots
127	SK_N_MC-DS14408.twopass.merge150.wgt10.zgt2.wig	SK-N-MC	brain	0.01	1.20239	4.03258e-12	0.18431	0.0265729	0.132228	0.236393	hotspots	Hotspots
127	SK_N_MC-DS14408.twopass.merge150.wgt10.zgt2.wig	SK-N-MC	brain	0.001	1.16477	0.000612126	0.152523	0.0445168	0.0652698	0.239776	hotspots	Hotspots
127	SK_N_MC-DS14408.twopass.merge150.wgt10.zgt2.wig	SK-N-MC	brain	0.0001	1.34154	1.32389e-05	0.29382	0.0674499	0.161618	0.426022	hotspots	Hotspots
127	SK_N_MC-DS14408.twopass.merge150.wgt10.zgt2.wig	SK-N-MC	brain	1e-05	1.54239	4.27168e-06	0.433335	0.0942502	0.248604	0.618065	hotspots	Hotspots
127	SK_N_MC-DS14408.twopass.merge150.wgt10.zgt2.wig	SK-N-MC	brain	1e-06	1.48248	0.00205565	0.393718	0.127744	0.143338	0.644097	hotspots	Hotspots
127	SK_N_MC-DS14408.twopass.merge150.wgt10.zgt2.wig	SK-N-MC	brain	1e-07	1.82804	0.000275506	0.603247	0.16585	0.278181	0.928313	hotspots	Hotspots
127	SK_N_MC-DS14408.twopass.merge150.wgt10.zgt2.wig	SK-N-MC	brain	1e-08	1.87535	0.00324998	0.628795	0.213654	0.210032	1.04756	hotspots	Hotspots
128	SKNSH-DS8482.twopass.merge150.wgt10.zgt2.wig	SK-N-SH	brain	1	1	1	-5.38415e-09	3355.54	-6576.86	6576.86	hotspots	Hotspots
128	SKNSH-DS8482.twopass.merge150.wgt10.zgt2.wig	SK-N-SH	brain	0.1	1.10163	1.26882e-06	0.0967903	0.0199791	0.0576313	0.135949	hotspots	Hotspots
128	SKNSH-DS8482.twopass.merge150.wgt10.zgt2.wig	SK-N-SH	brain	0.01	1.22306	2.17031e-11	0.201358	0.0300801	0.142401	0.260315	hotspots	Hotspots
128	SKNSH-DS8482.twopass.merge150.wgt10.zgt2.wig	SK-N-SH	brain	0.001	1.30074	9.18578e-08	0.262933	0.0492187	0.166464	0.359401	hotspots	Hotspots
128	SKNSH-DS8482.twopass.merge150.wgt10.zgt2.wig	SK-N-SH	brain	0.0001	1.36478	3.26541e-05	0.310995	0.0748643	0.164261	0.45773	hotspots	Hotspots
128	SKNSH-DS8482.twopass.merge150.wgt10.zgt2.wig	SK-N-SH	brain	1e-05	1.72167	7.42177e-08	0.543294	0.100972	0.345389	0.741199	hotspots	Hotspots
128	SKNSH-DS8482.twopass.merge150.wgt10.zgt2.wig	SK-N-SH	brain	1e-06	1.84371	5.40397e-06	0.611779	0.134502	0.348154	0.875404	hotspots	Hotspots
128	SKNSH-DS8482.twopass.merge150.wgt10.zgt2.wig	SK-N-SH	brain	1e-07	2.06804	2.64859e-05	0.726603	0.172929	0.387663	1.06554	hotspots	Hotspots
128	SKNSH-DS8482.twopass.merge150.wgt10.zgt2.wig	SK-N-SH	brain	1e-08	1.86764	0.00504805	0.624678	0.222785	0.18802	1.06134	hotspots	Hotspots
129	WERI_Rb1-DS13681.twopass.merge150.wgt10.zgt2.wig	WERI-Rb-1	eye	1	1	1	1.06863e-11	2612.19	-5119.89	5119.89	hotspots	Hotspots
129	WERI_Rb1-DS13681.twopass.merge150.wgt10.zgt2.wig	WERI-Rb-1	eye	0.1	1.06001	0.00021356	0.0582815	0.0157415	0.0274282	0.0891348	hotspots	Hotspots
129	WERI_Rb1-DS13681.twopass.merge150.wgt10.zgt2.wig	WERI-Rb-1	eye	0.01	1.11027	2.42824e-05	0.104599	0.0247785	0.0560332	0.153165	hotspots	Hotspots
129	WERI_Rb1-DS13681.twopass.merge150.wgt10.zgt2.wig	WERI-Rb-1	eye	0.001	1.14508	0.00116784	0.135476	0.0417283	0.0536885	0.217264	hotspots	Hotspots
129	WERI_Rb1-DS13681.twopass.merge150.wgt10.zgt2.wig	WERI-Rb-1	eye	0.0001	1.20448	0.00413619	0.186045	0.0648785	0.0588827	0.313206	hotspots	Hotspots
129	WERI_Rb1-DS13681.twopass.merge150.wgt10.zgt2.wig	WERI-Rb-1	eye	1e-05	1.3707	0.000563926	0.315324	0.0914408	0.1361	0.494548	hotspots	Hotspots
129	WERI_Rb1-DS13681.twopass.merge150.wgt10.zgt2.wig	WERI-Rb-1	eye	1e-06	1.47418	0.00169057	0.388099	0.123606	0.145832	0.630367	hotspots	Hotspots
129	WERI_Rb1-DS13681.twopass.merge150.wgt10.zgt2.wig	WERI-Rb-1	eye	1e-07	1.51728	0.0108645	0.416919	0.163688	0.0960896	0.737748	hotspots	Hotspots
129	WERI_Rb1-DS13681.twopass.merge150.wgt10.zgt2.wig	WERI-Rb-1	eye	1e-08	1.48145	0.063162	0.393021	0.211524	-0.021565	0.807608	hotspots	Hotspots
130	wgEncodeOpenChromDnase8988tAlnAllReps.30000000.twopass.merge150.wgt10.zgt2.wig	8988T	liver	1	1	1	-6.01219e-16	2338.35	-4583.17	4583.17	hotspots	Hotspots
130	wgEncodeOpenChromDnase8988tAlnAllReps.30000000.twopass.merge150.wgt10.zgt2.wig	8988T	liver	0.1	1.00774	0.589536	0.00770858	0.0142881	-0.0202962	0.0357133	hotspots	Hotspots
130	wgEncodeOpenChromDnase8988tAlnAllReps.30000000.twopass.merge150.wgt10.zgt2.wig	8988T	liver	0.01	0.989123	0.639725	-0.0109361	0.0233637	-0.0567289	0.0348566	hotspots	Hotspots
130	wgEncodeOpenChromDnase8988tAlnAllReps.30000000.twopass.merge150.wgt10.zgt2.wig	8988T	liver	0.001	0.947621	0.184527	-0.0538006	0.0405447	-0.133268	0.025667	hotspots	Hotspots
130	wgEncodeOpenChromDnase8988tAlnAllReps.30000000.twopass.merge150.wgt10.zgt2.wig	8988T	liver	0.0001	0.862679	0.0233074	-0.147712	0.0651185	-0.275344	-0.0200798	hotspots	Hotspots
130	wgEncodeOpenChromDnase8988tAlnAllReps.30000000.twopass.merge150.wgt10.zgt2.wig	8988T	liver	1e-05	1.04745	0.610128	0.046354	0.0909095	-0.131829	0.224537	hotspots	Hotspots
130	wgEncodeOpenChromDnase8988tAlnAllReps.30000000.twopass.merge150.wgt10.zgt2.wig	8988T	liver	1e-06	1.13084	0.317725	0.122958	0.123063	-0.118246	0.364161	hotspots	Hotspots
130	wgEncodeOpenChromDnase8988tAlnAllReps.30000000.twopass.merge150.wgt10.zgt2.wig	8988T	liver	1e-07	1.0619	0.715559	0.0600554	0.164806	-0.262964	0.383075	hotspots	Hotspots
130	wgEncodeOpenChromDnase8988tAlnAllReps.30000000.twopass.merge150.wgt10.zgt2.wig	8988T	liver	1e-08	1.22835	0.327647	0.205674	0.210115	-0.206151	0.617499	hotspots	Hotspots
131	wgEncodeOpenChromDnaseAosmcSerumfreeAlnAllReps.30000000.twopass.merge150.wgt10.zgt2.wig	AoSMC	blood_vessel	1	1	1	5.09348e-11	2795.18	-5478.56	5478.56	hotspots	Hotspots
131	wgEncodeOpenChromDnaseAosmcSerumfreeAlnAllReps.30000000.twopass.merge150.wgt10.zgt2.wig	AoSMC	blood_vessel	0.1	0.997028	0.859879	-0.00297685	0.0168633	-0.0360288	0.0300751	hotspots	Hotspots
131	wgEncodeOpenChromDnaseAosmcSerumfreeAlnAllReps.30000000.twopass.merge150.wgt10.zgt2.wig	AoSMC	blood_vessel	0.01	1.01898	0.477059	0.018806	0.0264485	-0.0330331	0.070645	hotspots	Hotspots
131	wgEncodeOpenChromDnaseAosmcSerumfreeAlnAllReps.30000000.twopass.merge150.wgt10.zgt2.wig	AoSMC	blood_vessel	0.001	0.984616	0.728135	-0.0155032	0.0445998	-0.102919	0.0719124	hotspots	Hotspots
131	wgEncodeOpenChromDnaseAosmcSerumfreeAlnAllReps.30000000.twopass.merge150.wgt10.zgt2.wig	AoSMC	blood_vessel	0.0001	1.08628	0.223959	0.0827589	0.0680545	-0.0506279	0.216146	hotspots	Hotspots
131	wgEncodeOpenChromDnaseAosmcSerumfreeAlnAllReps.30000000.twopass.merge150.wgt10.zgt2.wig	AoSMC	blood_vessel	1e-05	1.35414	0.00128057	0.303167	0.0941424	0.118648	0.487686	hotspots	Hotspots
131	wgEncodeOpenChromDnaseAosmcSerumfreeAlnAllReps.30000000.twopass.merge150.wgt10.zgt2.wig	AoSMC	blood_vessel	1e-06	1.31421	0.0323445	0.273235	0.127672	0.0229973	0.523472	hotspots	Hotspots
131	wgEncodeOpenChromDnaseAosmcSerumfreeAlnAllReps.30000000.twopass.merge150.wgt10.zgt2.wig	AoSMC	blood_vessel	1e-07	1.47092	0.0206554	0.385891	0.166747	0.059066	0.712715	hotspots	Hotspots
131	wgEncodeOpenChromDnaseAosmcSerumfreeAlnAllReps.30000000.twopass.merge150.wgt10.zgt2.wig	AoSMC	blood_vessel	1e-08	1.44706	0.0850791	0.369536	0.214603	-0.0510869	0.790158	hotspots	Hotspots
132	wgEncodeOpenChromDnaseChorionAlnAllReps.30000000.twopass.merge150.wgt10.zgt2.wig	Chorion	fetal_membrane	1	1	1	-6.18478e-16	2367.23	-4639.77	4639.77	hotspots	Hotspots
132	wgEncodeOpenChromDnaseChorionAlnAllReps.30000000.twopass.merge150.wgt10.zgt2.wig	Chorion	fetal_membrane	0.1	1.00064	0.964476	0.000644743	0.0144763	-0.0277288	0.0290183	hotspots	Hotspots
132	wgEncodeOpenChromDnaseChorionAlnAllReps.30000000.twopass.merge150.wgt10.zgt2.wig	Chorion	fetal_membrane	0.01	0.994766	0.824263	-0.00524807	0.023633	-0.0515688	0.0410727	hotspots	Hotspots
132	wgEncodeOpenChromDnaseChorionAlnAllReps.30000000.twopass.merge150.wgt10.zgt2.wig	Chorion	fetal_membrane	0.001	1.00428	0.916329	0.00427183	0.0406614	-0.0754244	0.0839681	hotspots	Hotspots
132	wgEncodeOpenChromDnaseChorionAlnAllReps.30000000.twopass.merge150.wgt10.zgt2.wig	Chorion	fetal_membrane	0.0001	0.966465	0.598079	-0.0341101	0.0647048	-0.160932	0.0927112	hotspots	Hotspots
132	wgEncodeOpenChromDnaseChorionAlnAllReps.30000000.twopass.merge150.wgt10.zgt2.wig	Chorion	fetal_membrane	1e-05	1.09045	0.343204	0.0865927	0.0913567	-0.0924664	0.265652	hotspots	Hotspots
132	wgEncodeOpenChromDnaseChorionAlnAllReps.30000000.twopass.merge150.wgt10.zgt2.wig	Chorion	fetal_membrane	1e-06	1.15408	0.247257	0.143306	0.123856	-0.099452	0.386065	hotspots	Hotspots
132	wgEncodeOpenChromDnaseChorionAlnAllReps.30000000.twopass.merge150.wgt10.zgt2.wig	Chorion	fetal_membrane	1e-07	1.16223	0.36124	0.150343	0.164669	-0.172407	0.473094	hotspots	Hotspots
132	wgEncodeOpenChromDnaseChorionAlnAllReps.30000000.twopass.merge150.wgt10.zgt2.wig	Chorion	fetal_membrane	1e-08	1.24898	0.291577	0.222326	0.210801	-0.190845	0.635496	hotspots	Hotspots
133	wgEncodeOpenChromDnaseCllAlnAllReps.30000000.twopass.merge150.wgt10.zgt2.wig	CLL	blood	1	1	1	1.09571e-11	2618.79	-5132.83	5132.83	hotspots	Hotspots
133	wgEncodeOpenChromDnaseCllAlnAllReps.30000000.twopass.merge150.wgt10.zgt2.wig	CLL	blood	0.1	0.973948	0.0971276	-0.0263977	0.0159124	-0.057586	0.00479057	hotspots	Hotspots
133	wgEncodeOpenChromDnaseCllAlnAllReps.30000000.twopass.merge150.wgt10.zgt2.wig	CLL	blood	0.01	0.962485	0.134014	-0.0382371	0.0255176	-0.0882515	0.0117774	hotspots	Hotspots
133	wgEncodeOpenChromDnaseCllAlnAllReps.30000000.twopass.merge150.wgt10.zgt2.wig	CLL	blood	0.001	0.948207	0.220564	-0.0531827	0.0434134	-0.138273	0.0319076	hotspots	Hotspots
133	wgEncodeOpenChromDnaseCllAlnAllReps.30000000.twopass.merge150.wgt10.zgt2.wig	CLL	blood	0.0001	0.938576	0.351235	-0.063391	0.0680018	-0.196674	0.0698924	hotspots	Hotspots
133	wgEncodeOpenChromDnaseCllAlnAllReps.30000000.twopass.merge150.wgt10.zgt2.wig	CLL	blood	1e-05	1.09877	0.318489	0.0941907	0.0944204	-0.0908732	0.279255	hotspots	Hotspots
133	wgEncodeOpenChromDnaseCllAlnAllReps.30000000.twopass.merge150.wgt10.zgt2.wig	CLL	blood	1e-06	1.12549	0.354228	0.118218	0.127607	-0.131893	0.368328	hotspots	Hotspots
133	wgEncodeOpenChromDnaseCllAlnAllReps.30000000.twopass.merge150.wgt10.zgt2.wig	CLL	blood	1e-07	1.02387	0.889931	0.0235937	0.170485	-0.310557	0.357744	hotspots	Hotspots
133	wgEncodeOpenChromDnaseCllAlnAllReps.30000000.twopass.merge150.wgt10.zgt2.wig	CLL	blood	1e-08	1.1852	0.428949	0.16991	0.214806	-0.25111	0.590931	hotspots	Hotspots
134	wgEncodeOpenChromDnaseFibroblAlnAllReps.30000000.twopass.merge150.wgt10.zgt2.wig	Fibrobl	skin	1	1	1	-5.08626e-16	2303.99	-4515.82	4515.82	hotspots	Hotspots
134	wgEncodeOpenChromDnaseFibroblAlnAllReps.30000000.twopass.merge150.wgt10.zgt2.wig	Fibrobl	skin	0.1	0.987352	0.36688	-0.0127283	0.0141059	-0.0403759	0.0149194	hotspots	Hotspots
134	wgEncodeOpenChromDnaseFibroblAlnAllReps.30000000.twopass.merge150.wgt10.zgt2.wig	Fibrobl	skin	0.01	1.00049	0.983026	0.000489192	0.022993	-0.0445771	0.0455555	hotspots	Hotspots
134	wgEncodeOpenChromDnaseFibroblAlnAllReps.30000000.twopass.merge150.wgt10.zgt2.wig	Fibrobl	skin	0.001	0.972747	0.48732	-0.0276308	0.0397808	-0.105601	0.0503395	hotspots	Hotspots
134	wgEncodeOpenChromDnaseFibroblAlnAllReps.30000000.twopass.merge150.wgt10.zgt2.wig	Fibrobl	skin	0.0001	0.969114	0.618877	-0.0313734	0.0630694	-0.154989	0.0922425	hotspots	Hotspots
134	wgEncodeOpenChromDnaseFibroblAlnAllReps.30000000.twopass.merge150.wgt10.zgt2.wig	Fibrobl	skin	1e-05	1.0867	0.353656	0.0831481	0.0896456	-0.0925572	0.258853	hotspots	Hotspots
134	wgEncodeOpenChromDnaseFibroblAlnAllReps.30000000.twopass.merge150.wgt10.zgt2.wig	Fibrobl	skin	1e-06	1.12128	0.348726	0.114467	0.122155	-0.124957	0.353892	hotspots	Hotspots
134	wgEncodeOpenChromDnaseFibroblAlnAllReps.30000000.twopass.merge150.wgt10.zgt2.wig	Fibrobl	skin	1e-07	1.22814	0.206006	0.205498	0.162498	-0.112997	0.523994	hotspots	Hotspots
134	wgEncodeOpenChromDnaseFibroblAlnAllReps.30000000.twopass.merge150.wgt10.zgt2.wig	Fibrobl	skin	1e-08	0.999119	0.996668	-0.000881847	0.211158	-0.414752	0.412988	hotspots	Hotspots
135	wgEncodeOpenChromDnaseFibropAlnAllReps.30000000.twopass.merge150.wgt10.zgt2.wig	FibroP	skin	1	1	1	9.93957e-16	2346.98	-4600.07	4600.07	hotspots	Hotspots
135	wgEncodeOpenChromDnaseFibropAlnAllReps.30000000.twopass.merge150.wgt10.zgt2.wig	FibroP	skin	0.1	0.994644	0.707788	-0.00536997	0.0143265	-0.0334499	0.02271	hotspots	Hotspots
135	wgEncodeOpenChromDnaseFibropAlnAllReps.30000000.twopass.merge150.wgt10.zgt2.wig	FibroP	skin	0.01	0.988615	0.622922	-0.0114498	0.0232855	-0.0570894	0.0341898	hotspots	Hotspots
135	wgEncodeOpenChromDnaseFibropAlnAllReps.30000000.twopass.merge150.wgt10.zgt2.wig	FibroP	skin	0.001	0.975244	0.531134	-0.0250677	0.0400265	-0.10352	0.0533843	hotspots	Hotspots
135	wgEncodeOpenChromDnaseFibropAlnAllReps.30000000.twopass.merge150.wgt10.zgt2.wig	FibroP	skin	0.0001	0.951378	0.431936	-0.0498435	0.0634235	-0.174153	0.0744666	hotspots	Hotspots
135	wgEncodeOpenChromDnaseFibropAlnAllReps.30000000.twopass.merge150.wgt10.zgt2.wig	FibroP	skin	1e-05	1.1903	0.0529384	0.174203	0.0900077	-0.00221215	0.350618	hotspots	Hotspots
135	wgEncodeOpenChromDnaseFibropAlnAllReps.30000000.twopass.merge150.wgt10.zgt2.wig	FibroP	skin	1e-06	1.23536	0.0854078	0.211362	0.122875	-0.0294734	0.452198	hotspots	Hotspots
135	wgEncodeOpenChromDnaseFibropAlnAllReps.30000000.twopass.merge150.wgt10.zgt2.wig	FibroP	skin	1e-07	1.2364	0.196896	0.212205	0.164443	-0.110104	0.534514	hotspots	Hotspots
135	wgEncodeOpenChromDnaseFibropAlnAllReps.30000000.twopass.merge150.wgt10.zgt2.wig	FibroP	skin	1e-08	1.47785	0.0711503	0.39059	0.216451	-0.0336545	0.814834	hotspots	Hotspots
136	wgEncodeOpenChromDnaseGlioblaAlnAllReps.30000000.twopass.merge150.wgt10.zgt2.wig	Gliobla	brain	1	1	1	-7.09011e-16	2497.07	-4894.27	4894.27	hotspots	Hotspots
136	wgEncodeOpenChromDnaseGlioblaAlnAllReps.30000000.twopass.merge150.wgt10.zgt2.wig	Gliobla	brain	0.1	1.00374	0.805538	0.0037366	0.015178	-0.0260122	0.0334855	hotspots	Hotspots
136	wgEncodeOpenChromDnaseGlioblaAlnAllReps.30000000.twopass.merge150.wgt10.zgt2.wig	Gliobla	brain	0.01	0.997252	0.910426	-0.00275137	0.0244562	-0.0506856	0.0451828	hotspots	Hotspots
136	wgEncodeOpenChromDnaseGlioblaAlnAllReps.30000000.twopass.merge150.wgt10.zgt2.wig	Gliobla	brain	0.001	0.989657	0.8036	-0.010397	0.0418071	-0.092339	0.0715449	hotspots	Hotspots
136	wgEncodeOpenChromDnaseGlioblaAlnAllReps.30000000.twopass.merge150.wgt10.zgt2.wig	Gliobla	brain	0.0001	0.982852	0.792603	-0.0172965	0.065783	-0.146231	0.111638	hotspots	Hotspots
136	wgEncodeOpenChromDnaseGlioblaAlnAllReps.30000000.twopass.merge150.wgt10.zgt2.wig	Gliobla	brain	1e-05	1.13368	0.173968	0.125468	0.0922853	-0.0554115	0.306347	hotspots	Hotspots
136	wgEncodeOpenChromDnaseGlioblaAlnAllReps.30000000.twopass.merge150.wgt10.zgt2.wig	Gliobla	brain	1e-06	1.22796	0.0991716	0.205353	0.124541	-0.0387468	0.449454	hotspots	Hotspots
136	wgEncodeOpenChromDnaseGlioblaAlnAllReps.30000000.twopass.merge150.wgt10.zgt2.wig	Gliobla	brain	1e-07	1.27777	0.137223	0.245118	0.164928	-0.0781409	0.568378	hotspots	Hotspots
136	wgEncodeOpenChromDnaseGlioblaAlnAllReps.30000000.twopass.merge150.wgt10.zgt2.wig	Gliobla	brain	1e-08	1.24761	0.297508	0.221233	0.212358	-0.194989	0.637455	hotspots	Hotspots
137	wgEncodeOpenChromDnaseGm12891AlnAllReps.30000000.twopass.merge150.wgt10.zgt2.wig	GM12891	blood	1	1	1	-7.14037e-16	2430.31	-4763.4	4763.4	hotspots	Hotspots
137	wgEncodeOpenChromDnaseGm12891AlnAllReps.30000000.twopass.merge150.wgt10.zgt2.wig	GM12891	blood	0.1	0.971836	0.054674	-0.0285684	0.0148681	-0.0577099	0.000573044	hotspots	Hotspots
137	wgEncodeOpenChromDnaseGm12891AlnAllReps.30000000.twopass.merge150.wgt10.zgt2.wig	GM12891	blood	0.01	0.959179	0.0857887	-0.0416777	0.0242588	-0.0892249	0.00586957	hotspots	Hotspots
137	wgEncodeOpenChromDnaseGm12891AlnAllReps.30000000.twopass.merge150.wgt10.zgt2.wig	GM12891	blood	0.001	0.950373	0.223082	-0.0509005	0.0417774	-0.132784	0.0309832	hotspots	Hotspots
137	wgEncodeOpenChromDnaseGm12891AlnAllReps.30000000.twopass.merge150.wgt10.zgt2.wig	GM12891	blood	0.0001	0.882068	0.060458	-0.125486	0.0668391	-0.256491	0.00551835	hotspots	Hotspots
137	wgEncodeOpenChromDnaseGm12891AlnAllReps.30000000.twopass.merge150.wgt10.zgt2.wig	GM12891	blood	1e-05	1.04859	0.610321	0.0474502	0.0931097	-0.135045	0.229945	hotspots	Hotspots
137	wgEncodeOpenChromDnaseGm12891AlnAllReps.30000000.twopass.merge150.wgt10.zgt2.wig	GM12891	blood	1e-06	1.06898	0.597985	0.066701	0.126495	-0.181229	0.314631	hotspots	Hotspots
137	wgEncodeOpenChromDnaseGm12891AlnAllReps.30000000.twopass.merge150.wgt10.zgt2.wig	GM12891	blood	1e-07	1.05622	0.745023	0.054692	0.168175	-0.274931	0.384315	hotspots	Hotspots
137	wgEncodeOpenChromDnaseGm12891AlnAllReps.30000000.twopass.merge150.wgt10.zgt2.wig	GM12891	blood	1e-08	1.20347	0.384675	0.185209	0.213051	-0.232372	0.602789	hotspots	Hotspots
138	wgEncodeOpenChromDnaseGm12892AlnAllReps.30000000.twopass.merge150.wgt10.zgt2.wig	GM12892	blood	1	1	1	-6.86798e-16	2379.02	-4662.88	4662.88	hotspots	Hotspots
138	wgEncodeOpenChromDnaseGm12892AlnAllReps.30000000.twopass.merge150.wgt10.zgt2.wig	GM12892	blood	0.1	0.984508	0.283592	-0.0156136	0.014561	-0.0441532	0.0129261	hotspots	Hotspots
138	wgEncodeOpenChromDnaseGm12892AlnAllReps.30000000.twopass.merge150.wgt10.zgt2.wig	GM12892	blood	0.01	0.951814	0.0389794	-0.0493853	0.0239223	-0.096273	-0.00249759	hotspots	Hotspots
138	wgEncodeOpenChromDnaseGm12892AlnAllReps.30000000.twopass.merge150.wgt10.zgt2.wig	GM12892	blood	0.001	0.957008	0.286504	-0.0439433	0.0412295	-0.124753	0.0368665	hotspots	Hotspots
138	wgEncodeOpenChromDnaseGm12892AlnAllReps.30000000.twopass.merge150.wgt10.zgt2.wig	GM12892	blood	0.0001	0.938451	0.332358	-0.0635247	0.0655316	-0.191967	0.0649173	hotspots	Hotspots
138	wgEncodeOpenChromDnaseGm12892AlnAllReps.30000000.twopass.merge150.wgt10.zgt2.wig	GM12892	blood	1e-05	1.09438	0.32638	0.0901908	0.0918971	-0.0899276	0.270309	hotspots	Hotspots
138	wgEncodeOpenChromDnaseGm12892AlnAllReps.30000000.twopass.merge150.wgt10.zgt2.wig	GM12892	blood	1e-06	1.21433	0.117032	0.194189	0.123896	-0.0486475	0.437025	hotspots	Hotspots
138	wgEncodeOpenChromDnaseGm12892AlnAllReps.30000000.twopass.merge150.wgt10.zgt2.wig	GM12892	blood	1e-07	1.11321	0.520064	0.107246	0.166726	-0.219537	0.43403	hotspots	Hotspots
138	wgEncodeOpenChromDnaseGm12892AlnAllReps.30000000.twopass.merge150.wgt10.zgt2.wig	GM12892	blood	1e-08	1.25631	0.281472	0.228181	0.211863	-0.187072	0.643433	hotspots	Hotspots
139	wgEncodeOpenChromDnaseGm18507AlnAllReps.30000000.twopass.merge150.wgt10.zgt2.wig	GM18507	blood	1	1	1	4.37183e-11	2707.04	-5305.81	5305.81	hotspots	Hotspots
139	wgEncodeOpenChromDnaseGm18507AlnAllReps.30000000.twopass.merge150.wgt10.zgt2.wig	GM18507	blood	0.1	0.978939	0.194227	-0.0212858	0.0163967	-0.0534233	0.0108517	hotspots	Hotspots
139	wgEncodeOpenChromDnaseGm18507AlnAllReps.30000000.twopass.merge150.wgt10.zgt2.wig	GM18507	blood	0.01	0.978707	0.409235	-0.0215234	0.0260813	-0.0726428	0.029596	hotspots	Hotspots
139	wgEncodeOpenChromDnaseGm18507AlnAllReps.30000000.twopass.merge150.wgt10.zgt2.wig	GM18507	blood	0.001	1.00052	0.99062	0.000516339	0.0439182	-0.0855633	0.0865959	hotspots	Hotspots
139	wgEncodeOpenChromDnaseGm18507AlnAllReps.30000000.twopass.merge150.wgt10.zgt2.wig	GM18507	blood	0.0001	1.01012	0.882937	0.0100709	0.068394	-0.123981	0.144123	hotspots	Hotspots
139	wgEncodeOpenChromDnaseGm18507AlnAllReps.30000000.twopass.merge150.wgt10.zgt2.wig	GM18507	blood	1e-05	1.21455	0.0401648	0.194372	0.0947208	0.00871902	0.380025	hotspots	Hotspots
139	wgEncodeOpenChromDnaseGm18507AlnAllReps.30000000.twopass.merge150.wgt10.zgt2.wig	GM18507	blood	1e-06	1.26278	0.0678912	0.233317	0.127794	-0.0171591	0.483792	hotspots	Hotspots
139	wgEncodeOpenChromDnaseGm18507AlnAllReps.30000000.twopass.merge150.wgt10.zgt2.wig	GM18507	blood	1e-07	1.17578	0.34066	0.161929	0.16994	-0.171153	0.495011	hotspots	Hotspots
139	wgEncodeOpenChromDnaseGm18507AlnAllReps.30000000.twopass.merge150.wgt10.zgt2.wig	GM18507	blood	1e-08	1.19755	0.40588	0.180281	0.216901	-0.244845	0.605406	hotspots	Hotspots
140	wgEncodeOpenChromDnaseGm19238AlnAllReps.30000000.twopass.merge150.wgt10.zgt2.wig	GM19238	blood	1	1	1	-7.02556e-16	2459.48	-4820.59	4820.59	hotspots	Hotspots
140	wgEncodeOpenChromDnaseGm19238AlnAllReps.30000000.twopass.merge150.wgt10.zgt2.wig	GM19238	blood	0.1	0.981223	0.206301	-0.0189555	0.0149988	-0.0483531	0.0104421	hotspots	Hotspots
140	wgEncodeOpenChromDnaseGm19238AlnAllReps.30000000.twopass.merge150.wgt10.zgt2.wig	GM19238	blood	0.01	0.949752	0.0346494	-0.0515545	0.0244053	-0.0993888	-0.00372016	hotspots	Hotspots
140	wgEncodeOpenChromDnaseGm19238AlnAllReps.30000000.twopass.merge150.wgt10.zgt2.wig	GM19238	blood	0.001	0.936776	0.119129	-0.0653107	0.0419077	-0.14745	0.0168284	hotspots	Hotspots
140	wgEncodeOpenChromDnaseGm19238AlnAllReps.30000000.twopass.merge150.wgt10.zgt2.wig	GM19238	blood	0.0001	0.888638	0.0763148	-0.118066	0.0666104	-0.248622	0.0124907	hotspots	Hotspots
140	wgEncodeOpenChromDnaseGm19238AlnAllReps.30000000.twopass.merge150.wgt10.zgt2.wig	GM19238	blood	1e-05	1.0581	0.543309	0.0564779	0.0929193	-0.125644	0.2386	hotspots	Hotspots
140	wgEncodeOpenChromDnaseGm19238AlnAllReps.30000000.twopass.merge150.wgt10.zgt2.wig	GM19238	blood	1e-06	1.08493	0.518024	0.0815131	0.126104	-0.165651	0.328678	hotspots	Hotspots
140	wgEncodeOpenChromDnaseGm19238AlnAllReps.30000000.twopass.merge150.wgt10.zgt2.wig	GM19238	blood	1e-07	1.16254	0.365861	0.150606	0.166553	-0.175838	0.477051	hotspots	Hotspots
140	wgEncodeOpenChromDnaseGm19238AlnAllReps.30000000.twopass.merge150.wgt10.zgt2.wig	GM19238	blood	1e-08	1.10729	0.634887	0.101918	0.214628	-0.318754	0.52259	hotspots	Hotspots
141	wgEncodeOpenChromDnaseGm19239AlnAllReps.30000000.twopass.merge150.wgt10.zgt2.wig	GM19239	blood	1	1	1	1.32607e-15	2557.11	-5011.93	5011.93	hotspots	Hotspots
141	wgEncodeOpenChromDnaseGm19239AlnAllReps.30000000.twopass.merge150.wgt10.zgt2.wig	GM19239	blood	0.1	1.00368	0.812905	0.00367465	0.0155258	-0.0267559	0.0341052	hotspots	Hotspots
141	wgEncodeOpenChromDnaseGm19239AlnAllReps.30000000.twopass.merge150.wgt10.zgt2.wig	GM19239	blood	0.01	0.984683	0.537013	-0.015436	0.0250041	-0.064444	0.0335721	hotspots	Hotspots
141	wgEncodeOpenChromDnaseGm19239AlnAllReps.30000000.twopass.merge150.wgt10.zgt2.wig	GM19239	blood	0.001	0.999197	0.984933	-0.000802826	0.0425129	-0.0841282	0.0825225	hotspots	Hotspots
141	wgEncodeOpenChromDnaseGm19239AlnAllReps.30000000.twopass.merge150.wgt10.zgt2.wig	GM19239	blood	0.0001	0.93245	0.300353	-0.06994	0.0675308	-0.2023	0.0624203	hotspots	Hotspots
141	wgEncodeOpenChromDnaseGm19239AlnAllReps.30000000.twopass.merge150.wgt10.zgt2.wig	GM19239	blood	1e-05	1.10023	0.309323	0.0955205	0.0939567	-0.0886346	0.279676	hotspots	Hotspots
141	wgEncodeOpenChromDnaseGm19239AlnAllReps.30000000.twopass.merge150.wgt10.zgt2.wig	GM19239	blood	1e-06	1.12282	0.362734	0.11584	0.127273	-0.133615	0.365294	hotspots	Hotspots
141	wgEncodeOpenChromDnaseGm19239AlnAllReps.30000000.twopass.merge150.wgt10.zgt2.wig	GM19239	blood	1e-07	1.09249	0.600609	0.0884562	0.168963	-0.24271	0.419623	hotspots	Hotspots
141	wgEncodeOpenChromDnaseGm19239AlnAllReps.30000000.twopass.merge150.wgt10.zgt2.wig	GM19239	blood	1e-08	1.07506	0.738267	0.0723735	0.216591	-0.352144	0.496891	hotspots	Hotspots
142	wgEncodeOpenChromDnaseGm19240AlnAllReps.30000000.twopass.merge150.wgt10.zgt2.wig	GM19240	blood	1	1	1	-6.03272e-16	2396.16	-4696.47	4696.47	hotspots	Hotspots
142	wgEncodeOpenChromDnaseGm19240AlnAllReps.30000000.twopass.merge150.wgt10.zgt2.wig	GM19240	blood	0.1	0.971989	0.0521523	-0.0284104	0.0146304	-0.0570861	0.000265186	hotspots	Hotspots
142	wgEncodeOpenChromDnaseGm19240AlnAllReps.30000000.twopass.merge150.wgt10.zgt2.wig	GM19240	blood	0.01	0.952644	0.0412602	-0.0485135	0.0237706	-0.0951039	-0.00192317	hotspots	Hotspots
142	wgEncodeOpenChromDnaseGm19240AlnAllReps.30000000.twopass.merge150.wgt10.zgt2.wig	GM19240	blood	0.001	0.946939	0.18062	-0.0545209	0.0407223	-0.134337	0.0252948	hotspots	Hotspots
142	wgEncodeOpenChromDnaseGm19240AlnAllReps.30000000.twopass.merge150.wgt10.zgt2.wig	GM19240	blood	0.0001	0.923396	0.215899	-0.0796972	0.0644014	-0.205924	0.0465295	hotspots	Hotspots
142	wgEncodeOpenChromDnaseGm19240AlnAllReps.30000000.twopass.merge150.wgt10.zgt2.wig	GM19240	blood	1e-05	1.09866	0.298172	0.0940915	0.0904412	-0.0831733	0.271356	hotspots	Hotspots
142	wgEncodeOpenChromDnaseGm19240AlnAllReps.30000000.twopass.merge150.wgt10.zgt2.wig	GM19240	blood	1e-06	1.23531	0.0836963	0.211323	0.122178	-0.0281461	0.450793	hotspots	Hotspots
142	wgEncodeOpenChromDnaseGm19240AlnAllReps.30000000.twopass.merge150.wgt10.zgt2.wig	GM19240	blood	1e-07	1.24011	0.186371	0.215202	0.16286	-0.104004	0.534409	hotspots	Hotspots
142	wgEncodeOpenChromDnaseGm19240AlnAllReps.30000000.twopass.merge150.wgt10.zgt2.wig	GM19240	blood	1e-08	1.18981	0.409383	0.173795	0.210666	-0.23911	0.5867	hotspots	Hotspots
143	wgEncodeOpenChromDnaseH9esAlnAllReps.30000000.twopass.merge150.wgt10.zgt2.wig	H9ES	es_cell	1	1	1	-6.7776e-16	2588.64	-5073.74	5073.74	hotspots	Hotspots
143	wgEncodeOpenChromDnaseH9esAlnAllReps.30000000.twopass.merge150.wgt10.zgt2.wig	H9ES	es_cell	0.1	1.01836	0.245559	0.0181934	0.0156678	-0.0125154	0.0489022	hotspots	Hotspots
143	wgEncodeOpenChromDnaseH9esAlnAllReps.30000000.twopass.merge150.wgt10.zgt2.wig	H9ES	es_cell	0.01	1.034	0.180056	0.0334318	0.0249383	-0.0154472	0.0823108	hotspots	Hotspots
143	wgEncodeOpenChromDnaseH9esAlnAllReps.30000000.twopass.merge150.wgt10.zgt2.wig	H9ES	es_cell	0.001	1.02595	0.545686	0.0256155	0.0423931	-0.0574749	0.108706	hotspots	Hotspots
143	wgEncodeOpenChromDnaseH9esAlnAllReps.30000000.twopass.merge150.wgt10.zgt2.wig	H9ES	es_cell	0.0001	1.03391	0.614928	0.0333477	0.0662908	-0.0965823	0.163278	hotspots	Hotspots
143	wgEncodeOpenChromDnaseH9esAlnAllReps.30000000.twopass.merge150.wgt10.zgt2.wig	H9ES	es_cell	1e-05	1.31115	0.00317686	0.270905	0.0918295	0.0909191	0.450891	hotspots	Hotspots
143	wgEncodeOpenChromDnaseH9esAlnAllReps.30000000.twopass.merge150.wgt10.zgt2.wig	H9ES	es_cell	1e-06	1.54315	0.00043174	0.433826	0.12325	0.192256	0.675397	hotspots	Hotspots
143	wgEncodeOpenChromDnaseH9esAlnAllReps.30000000.twopass.merge150.wgt10.zgt2.wig	H9ES	es_cell	1e-07	1.52319	0.0102406	0.420806	0.163891	0.0995797	0.742033	hotspots	Hotspots
143	wgEncodeOpenChromDnaseH9esAlnAllReps.30000000.twopass.merge150.wgt10.zgt2.wig	H9ES	es_cell	1e-08	1.75671	0.00761825	0.563442	0.211143	0.149602	0.977282	hotspots	Hotspots
144	wgEncodeOpenChromDnaseHelas3Ifna4hAlnAllReps.30000000.twopass.merge150.wgt10.zgt2.wig	HeLa-S3	cervix	1	1	1	5.27501e-11	2734.2	-5359.03	5359.03	hotspots	Hotspots
144	wgEncodeOpenChromDnaseHelas3Ifna4hAlnAllReps.30000000.twopass.merge150.wgt10.zgt2.wig	HeLa-S3	cervix	0.1	1.0058	0.725968	0.00578586	0.0165077	-0.0265692	0.038141	hotspots	Hotspots
144	wgEncodeOpenChromDnaseHelas3Ifna4hAlnAllReps.30000000.twopass.merge150.wgt10.zgt2.wig	HeLa-S3	cervix	0.01	1.01287	0.623808	0.0127864	0.0260701	-0.0383111	0.0638838	hotspots	Hotspots
144	wgEncodeOpenChromDnaseHelas3Ifna4hAlnAllReps.30000000.twopass.merge150.wgt10.zgt2.wig	HeLa-S3	cervix	0.001	1.0363	0.414692	0.0356526	0.0437099	-0.0500188	0.121324	hotspots	Hotspots
144	wgEncodeOpenChromDnaseHelas3Ifna4hAlnAllReps.30000000.twopass.merge150.wgt10.zgt2.wig	HeLa-S3	cervix	0.0001	1.01285	0.851572	0.0127696	0.0682457	-0.120992	0.146531	hotspots	Hotspots
144	wgEncodeOpenChromDnaseHelas3Ifna4hAlnAllReps.30000000.twopass.merge150.wgt10.zgt2.wig	HeLa-S3	cervix	1e-05	1.15128	0.13855	0.140872	0.0951055	-0.0455352	0.327278	hotspots	Hotspots
144	wgEncodeOpenChromDnaseHelas3Ifna4hAlnAllReps.30000000.twopass.merge150.wgt10.zgt2.wig	HeLa-S3	cervix	1e-06	1.41648	0.00566471	0.348176	0.125851	0.101509	0.594843	hotspots	Hotspots
144	wgEncodeOpenChromDnaseHelas3Ifna4hAlnAllReps.30000000.twopass.merge150.wgt10.zgt2.wig	HeLa-S3	cervix	1e-07	1.33261	0.0851415	0.287138	0.166785	-0.0397611	0.614038	hotspots	Hotspots
144	wgEncodeOpenChromDnaseHelas3Ifna4hAlnAllReps.30000000.twopass.merge150.wgt10.zgt2.wig	HeLa-S3	cervix	1e-08	1.20949	0.376744	0.1902	0.21518	-0.231553	0.611954	hotspots	Hotspots
145	wgEncodeOpenChromDnaseHepatocytesAlnAllReps.30000000.twopass.merge150.wgt10.zgt2.wig	Hepatocytes	liver	1	1	1	-6.91319e-16	2456.11	-4813.97	4813.97	hotspots	Hotspots
145	wgEncodeOpenChromDnaseHepatocytesAlnAllReps.30000000.twopass.merge150.wgt10.zgt2.wig	Hepatocytes	liver	0.1	1.01884	0.211746	0.0186643	0.0149461	-0.01063	0.0479586	hotspots	Hotspots
145	wgEncodeOpenChromDnaseHepatocytesAlnAllReps.30000000.twopass.merge150.wgt10.zgt2.wig	Hepatocytes	liver	0.01	1.03054	0.212635	0.0300786	0.0241333	-0.0172226	0.0773798	hotspots	Hotspots
145	wgEncodeOpenChromDnaseHepatocytesAlnAllReps.30000000.twopass.merge150.wgt10.zgt2.wig	Hepatocytes	liver	0.001	1.0305	0.468315	0.0300404	0.0414223	-0.0511473	0.111228	hotspots	Hotspots
145	wgEncodeOpenChromDnaseHepatocytesAlnAllReps.30000000.twopass.merge150.wgt10.zgt2.wig	Hepatocytes	liver	0.0001	1.02673	0.686685	0.0263778	0.0653954	-0.101797	0.154553	hotspots	Hotspots
145	wgEncodeOpenChromDnaseHepatocytesAlnAllReps.30000000.twopass.merge150.wgt10.zgt2.wig	Hepatocytes	liver	1e-05	1.30907	0.00303779	0.269321	0.0908674	0.0912207	0.447421	hotspots	Hotspots
145	wgEncodeOpenChromDnaseHepatocytesAlnAllReps.30000000.twopass.merge150.wgt10.zgt2.wig	Hepatocytes	liver	1e-06	1.40449	0.00584219	0.339675	0.123227	0.0981511	0.581199	hotspots	Hotspots
145	wgEncodeOpenChromDnaseHepatocytesAlnAllReps.30000000.twopass.merge150.wgt10.zgt2.wig	Hepatocytes	liver	1e-07	1.41061	0.0361339	0.34402	0.164177	0.0222326	0.665808	hotspots	Hotspots
145	wgEncodeOpenChromDnaseHepatocytesAlnAllReps.30000000.twopass.merge150.wgt10.zgt2.wig	Hepatocytes	liver	1e-08	1.41704	0.0990319	0.348569	0.21131	-0.0655979	0.762736	hotspots	Hotspots
146	wgEncodeOpenChromDnaseHpde6e6e7AlnAllReps.30000000.twopass.merge150.wgt10.zgt2.wig	HPDE6-E6E7	pancreatic_duct	1	1	1	2.74565e-11	2765.54	-5420.46	5420.46	hotspots	Hotspots
146	wgEncodeOpenChromDnaseHpde6e6e7AlnAllReps.30000000.twopass.merge150.wgt10.zgt2.wig	HPDE6-E6E7	pancreatic_duct	0.1	1.00458	0.784408	0.00456547	0.0166879	-0.0281429	0.0372738	hotspots	Hotspots
146	wgEncodeOpenChromDnaseHpde6e6e7AlnAllReps.30000000.twopass.merge150.wgt10.zgt2.wig	HPDE6-E6E7	pancreatic_duct	0.01	1.04164	0.119418	0.0407921	0.0261955	-0.010551	0.0921353	hotspots	Hotspots
146	wgEncodeOpenChromDnaseHpde6e6e7AlnAllReps.30000000.twopass.merge150.wgt10.zgt2.wig	HPDE6-E6E7	pancreatic_duct	0.001	1.03341	0.456683	0.0328642	0.0441533	-0.0536763	0.119405	hotspots	Hotspots
146	wgEncodeOpenChromDnaseHpde6e6e7AlnAllReps.30000000.twopass.merge150.wgt10.zgt2.wig	HPDE6-E6E7	pancreatic_duct	0.0001	1.04231	0.545426	0.0414365	0.0685322	-0.0928866	0.17576	hotspots	Hotspots
146	wgEncodeOpenChromDnaseHpde6e6e7AlnAllReps.30000000.twopass.merge150.wgt10.zgt2.wig	HPDE6-E6E7	pancreatic_duct	1e-05	1.35417	0.00126889	0.303192	0.0940737	0.118808	0.487577	hotspots	Hotspots
146	wgEncodeOpenChromDnaseHpde6e6e7AlnAllReps.30000000.twopass.merge150.wgt10.zgt2.wig	HPDE6-E6E7	pancreatic_duct	1e-06	1.37589	0.0121054	0.319103	0.12718	0.0698292	0.568376	hotspots	Hotspots
146	wgEncodeOpenChromDnaseHpde6e6e7AlnAllReps.30000000.twopass.merge150.wgt10.zgt2.wig	HPDE6-E6E7	pancreatic_duct	1e-07	1.47414	0.0200569	0.388076	0.166894	0.0609633	0.715189	hotspots	Hotspots
146	wgEncodeOpenChromDnaseHpde6e6e7AlnAllReps.30000000.twopass.merge150.wgt10.zgt2.wig	HPDE6-E6E7	pancreatic_duct	1e-08	1.53271	0.0461925	0.427038	0.214201	0.00720349	0.846872	hotspots	Hotspots
147	wgEncodeOpenChromDnaseHtr8AlnAllReps.30000000.twopass.merge150.wgt10.zgt2.wig	HTR8svn	blastula	1	1	1	4.54741e-11	2737.91	-5366.3	5366.3	hotspots	Hotspots
147	wgEncodeOpenChromDnaseHtr8AlnAllReps.30000000.twopass.merge150.wgt10.zgt2.wig	HTR8svn	blastula	0.1	1.00154	0.925716	0.0015435	0.0165549	-0.0309041	0.0339911	hotspots	Hotspots
147	wgEncodeOpenChromDnaseHtr8AlnAllReps.30000000.twopass.merge150.wgt10.zgt2.wig	HTR8svn	blastula	0.01	1.01395	0.596974	0.0138543	0.0262017	-0.037501	0.0652096	hotspots	Hotspots
147	wgEncodeOpenChromDnaseHtr8AlnAllReps.30000000.twopass.merge150.wgt10.zgt2.wig	HTR8svn	blastula	0.001	0.986541	0.760523	-0.0135508	0.0444588	-0.10069	0.0735884	hotspots	Hotspots
147	wgEncodeOpenChromDnaseHtr8AlnAllReps.30000000.twopass.merge150.wgt10.zgt2.wig	HTR8svn	blastula	0.0001	0.99874	0.985432	-0.00126099	0.0690587	-0.136616	0.134094	hotspots	Hotspots
147	wgEncodeOpenChromDnaseHtr8AlnAllReps.30000000.twopass.merge150.wgt10.zgt2.wig	HTR8svn	blastula	1e-05	1.21077	0.0447408	0.191257	0.0952911	0.0044866	0.378028	hotspots	Hotspots
147	wgEncodeOpenChromDnaseHtr8AlnAllReps.30000000.twopass.merge150.wgt10.zgt2.wig	HTR8svn	blastula	1e-06	1.30398	0.0379352	0.265423	0.12788	0.0147771	0.516068	hotspots	Hotspots
147	wgEncodeOpenChromDnaseHtr8AlnAllReps.30000000.twopass.merge150.wgt10.zgt2.wig	HTR8svn	blastula	1e-07	1.27614	0.148886	0.24384	0.168925	-0.0872534	0.574933	hotspots	Hotspots
147	wgEncodeOpenChromDnaseHtr8AlnAllReps.30000000.twopass.merge150.wgt10.zgt2.wig	HTR8svn	blastula	1e-08	1.22639	0.34644	0.204075	0.216751	-0.220757	0.628907	hotspots	Hotspots
148	wgEncodeOpenChromDnaseHuh75AlnAllReps.30000000.twopass.merge150.wgt10.zgt2.wig	Huh-7.5	liver	1	1	1	-6.46368e-16	2420.85	-4744.86	4744.86	hotspots	Hotspots
148	wgEncodeOpenChromDnaseHuh75AlnAllReps.30000000.twopass.merge150.wgt10.zgt2.wig	Huh-7.5	liver	0.1	1.00367	0.803943	0.00366141	0.014749	-0.0252467	0.0325695	hotspots	Hotspots
148	wgEncodeOpenChromDnaseHuh75AlnAllReps.30000000.twopass.merge150.wgt10.zgt2.wig	Huh-7.5	liver	0.01	0.983627	0.490723	-0.0165088	0.0239549	-0.0634605	0.0304429	hotspots	Hotspots
148	wgEncodeOpenChromDnaseHuh75AlnAllReps.30000000.twopass.merge150.wgt10.zgt2.wig	Huh-7.5	liver	0.001	0.935891	0.109544	-0.0662565	0.041404	-0.147408	0.0148953	hotspots	Hotspots
148	wgEncodeOpenChromDnaseHuh75AlnAllReps.30000000.twopass.merge150.wgt10.zgt2.wig	Huh-7.5	liver	0.0001	0.900435	0.110055	-0.104877	0.0656324	-0.233516	0.0237626	hotspots	Hotspots
148	wgEncodeOpenChromDnaseHuh75AlnAllReps.30000000.twopass.merge150.wgt10.zgt2.wig	Huh-7.5	liver	1e-05	1.04224	0.65323	0.0413754	0.092093	-0.139127	0.221878	hotspots	Hotspots
148	wgEncodeOpenChromDnaseHuh75AlnAllReps.30000000.twopass.merge150.wgt10.zgt2.wig	Huh-7.5	liver	1e-06	1.0223	0.860594	0.0220581	0.125603	-0.224123	0.268239	hotspots	Hotspots
148	wgEncodeOpenChromDnaseHuh75AlnAllReps.30000000.twopass.merge150.wgt10.zgt2.wig	Huh-7.5	liver	1e-07	1.13314	0.448975	0.124991	0.165086	-0.198578	0.448559	hotspots	Hotspots
148	wgEncodeOpenChromDnaseHuh75AlnAllReps.30000000.twopass.merge150.wgt10.zgt2.wig	Huh-7.5	liver	1e-08	1.28583	0.233737	0.251405	0.211125	-0.1624	0.665211	hotspots	Hotspots
149	wgEncodeOpenChromDnaseHuh7AlnAllReps.30000000.twopass.merge150.wgt10.zgt2.wig	Huh-7	liver	1	1	1	-4.20947e-16	2541.22	-4980.78	4980.78	hotspots	Hotspots
149	wgEncodeOpenChromDnaseHuh7AlnAllReps.30000000.twopass.merge150.wgt10.zgt2.wig	Huh-7	liver	0.1	1.01078	0.486892	0.0107259	0.0154271	-0.0195113	0.0409631	hotspots	Hotspots
149	wgEncodeOpenChromDnaseHuh7AlnAllReps.30000000.twopass.merge150.wgt10.zgt2.wig	Huh-7	liver	0.01	0.990914	0.713533	-0.00912727	0.0248621	-0.057857	0.0396025	hotspots	Hotspots
149	wgEncodeOpenChromDnaseHuh7AlnAllReps.30000000.twopass.merge150.wgt10.zgt2.wig	Huh-7	liver	0.001	0.965233	0.406281	-0.0353861	0.0426105	-0.118903	0.0481304	hotspots	Hotspots
149	wgEncodeOpenChromDnaseHuh7AlnAllReps.30000000.twopass.merge150.wgt10.zgt2.wig	Huh-7	liver	0.0001	0.935474	0.321323	-0.0667015	0.0672568	-0.198525	0.0651219	hotspots	Hotspots
149	wgEncodeOpenChromDnaseHuh7AlnAllReps.30000000.twopass.merge150.wgt10.zgt2.wig	Huh-7	liver	1e-05	1.23821	0.0206935	0.213664	0.092354	0.0326499	0.394677	hotspots	Hotspots
149	wgEncodeOpenChromDnaseHuh7AlnAllReps.30000000.twopass.merge150.wgt10.zgt2.wig	Huh-7	liver	1e-06	1.32064	0.0259492	0.278114	0.124884	0.0333406	0.522887	hotspots	Hotspots
149	wgEncodeOpenChromDnaseHuh7AlnAllReps.30000000.twopass.merge150.wgt10.zgt2.wig	Huh-7	liver	1e-07	1.3651	0.0601855	0.311227	0.165596	-0.0133418	0.635797	hotspots	Hotspots
149	wgEncodeOpenChromDnaseHuh7AlnAllReps.30000000.twopass.merge150.wgt10.zgt2.wig	Huh-7	liver	1e-08	1.49871	0.0566159	0.404603	0.212249	-0.0114054	0.820612	hotspots	Hotspots
150	wgEncodeOpenChromDnaseIpsAlnAllReps.30000000.twopass.merge150.wgt10.zgt2.wig	iPS	ips_cell	1	1	1	-6.03194e-16	2312.5	-4532.49	4532.49	hotspots	Hotspots
150	wgEncodeOpenChromDnaseIpsAlnAllReps.30000000.twopass.merge150.wgt10.zgt2.wig	iPS	ips_cell	0.1	0.996132	0.784143	-0.00387529	0.0141473	-0.031604	0.0238535	hotspots	Hotspots
150	wgEncodeOpenChromDnaseIpsAlnAllReps.30000000.twopass.merge150.wgt10.zgt2.wig	iPS	ips_cell	0.01	0.968932	0.173897	-0.031561	0.0232102	-0.0770531	0.013931	hotspots	Hotspots
150	wgEncodeOpenChromDnaseIpsAlnAllReps.30000000.twopass.merge150.wgt10.zgt2.wig	iPS	ips_cell	0.001	0.94149	0.133834	-0.060292	0.0402174	-0.139118	0.0185341	hotspots	Hotspots
150	wgEncodeOpenChromDnaseIpsAlnAllReps.30000000.twopass.merge150.wgt10.zgt2.wig	iPS	ips_cell	0.0001	0.888867	0.0669801	-0.117808	0.0643124	-0.24386	0.00824438	hotspots	Hotspots
150	wgEncodeOpenChromDnaseIpsAlnAllReps.30000000.twopass.merge150.wgt10.zgt2.wig	iPS	ips_cell	1e-05	1.01124	0.901952	0.0111745	0.0907055	-0.166608	0.188957	hotspots	Hotspots
150	wgEncodeOpenChromDnaseIpsAlnAllReps.30000000.twopass.merge150.wgt10.zgt2.wig	iPS	ips_cell	1e-06	1.16273	0.216771	0.150773	0.122068	-0.0884795	0.390026	hotspots	Hotspots
150	wgEncodeOpenChromDnaseIpsAlnAllReps.30000000.twopass.merge150.wgt10.zgt2.wig	iPS	ips_cell	1e-07	1.10731	0.533198	0.101936	0.163586	-0.218693	0.422565	hotspots	Hotspots
150	wgEncodeOpenChromDnaseIpsAlnAllReps.30000000.twopass.merge150.wgt10.zgt2.wig	iPS	ips_cell	1e-08	1.16192	0.474868	0.150072	0.210014	-0.261556	0.561701	hotspots	Hotspots
151	wgEncodeOpenChromDnaseLncapAndroAlnAllReps.30000000.twopass.merge150.wgt10.zgt2.wig	LNCaP	prostate	1	1	1	-7.84847e-16	2531.63	-4962	4962	hotspots	Hotspots
151	wgEncodeOpenChromDnaseLncapAndroAlnAllReps.30000000.twopass.merge150.wgt10.zgt2.wig	LNCaP	prostate	0.1	0.994554	0.72296	-0.00546129	0.0154054	-0.0356558	0.0247333	hotspots	Hotspots
151	wgEncodeOpenChromDnaseLncapAndroAlnAllReps.30000000.twopass.merge150.wgt10.zgt2.wig	LNCaP	prostate	0.01	0.96821	0.195502	-0.0323064	0.0249571	-0.0812224	0.0166097	hotspots	Hotspots
151	wgEncodeOpenChromDnaseLncapAndroAlnAllReps.30000000.twopass.merge150.wgt10.zgt2.wig	LNCaP	prostate	0.001	0.955404	0.286214	-0.0456206	0.0427774	-0.129464	0.0382231	hotspots	Hotspots
151	wgEncodeOpenChromDnaseLncapAndroAlnAllReps.30000000.twopass.merge150.wgt10.zgt2.wig	LNCaP	prostate	0.0001	0.894004	0.0997595	-0.112045	0.06807	-0.245462	0.0213726	hotspots	Hotspots
151	wgEncodeOpenChromDnaseLncapAndroAlnAllReps.30000000.twopass.merge150.wgt10.zgt2.wig	LNCaP	prostate	1e-05	1.03962	0.682054	0.038854	0.0948441	-0.147041	0.224748	hotspots	Hotspots
151	wgEncodeOpenChromDnaseLncapAndroAlnAllReps.30000000.twopass.merge150.wgt10.zgt2.wig	LNCaP	prostate	1e-06	1.24634	0.0804502	0.220212	0.125974	-0.0266963	0.46712	hotspots	Hotspots
151	wgEncodeOpenChromDnaseLncapAndroAlnAllReps.30000000.twopass.merge150.wgt10.zgt2.wig	LNCaP	prostate	1e-07	1.31181	0.103284	0.271406	0.166595	-0.05512	0.597932	hotspots	Hotspots
151	wgEncodeOpenChromDnaseLncapAndroAlnAllReps.30000000.twopass.merge150.wgt10.zgt2.wig	LNCaP	prostate	1e-08	1.31107	0.205375	0.270843	0.213871	-0.148344	0.69003	hotspots	Hotspots
152	wgEncodeOpenChromDnaseMcf7HypoxlacAlnAllReps.30000000.twopass.merge150.wgt10.zgt2.wig	MCF-7	breast	1	1	1	1.0914e-11	2573.83	-5044.7	5044.7	hotspots	Hotspots
152	wgEncodeOpenChromDnaseMcf7HypoxlacAlnAllReps.30000000.twopass.merge150.wgt10.zgt2.wig	MCF-7	breast	0.1	1.00095	0.951333	0.00095345	0.0156217	-0.0296652	0.0315721	hotspots	Hotspots
152	wgEncodeOpenChromDnaseMcf7HypoxlacAlnAllReps.30000000.twopass.merge150.wgt10.zgt2.wig	MCF-7	breast	0.01	0.975243	0.319045	-0.0250689	0.0251589	-0.0743803	0.0242426	hotspots	Hotspots
152	wgEncodeOpenChromDnaseMcf7HypoxlacAlnAllReps.30000000.twopass.merge150.wgt10.zgt2.wig	MCF-7	breast	0.001	0.948687	0.221101	-0.0526765	0.0430502	-0.137055	0.031702	hotspots	Hotspots
152	wgEncodeOpenChromDnaseMcf7HypoxlacAlnAllReps.30000000.twopass.merge150.wgt10.zgt2.wig	MCF-7	breast	0.0001	0.904921	0.141882	-0.0999075	0.0680189	-0.233225	0.0334095	hotspots	Hotspots
152	wgEncodeOpenChromDnaseMcf7HypoxlacAlnAllReps.30000000.twopass.merge150.wgt10.zgt2.wig	MCF-7	breast	1e-05	1.00562	0.953115	0.00560264	0.0952904	-0.181167	0.192372	hotspots	Hotspots
152	wgEncodeOpenChromDnaseMcf7HypoxlacAlnAllReps.30000000.twopass.merge150.wgt10.zgt2.wig	MCF-7	breast	1e-06	1.09687	0.468927	0.0924583	0.127665	-0.157765	0.342681	hotspots	Hotspots
152	wgEncodeOpenChromDnaseMcf7HypoxlacAlnAllReps.30000000.twopass.merge150.wgt10.zgt2.wig	MCF-7	breast	1e-07	1.04107	0.812399	0.0402456	0.169575	-0.292122	0.372613	hotspots	Hotspots
152	wgEncodeOpenChromDnaseMcf7HypoxlacAlnAllReps.30000000.twopass.merge150.wgt10.zgt2.wig	MCF-7	breast	1e-08	0.945014	0.796367	-0.0565561	0.219165	-0.48612	0.373008	hotspots	Hotspots
153	wgEncodeOpenChromDnaseMedulloAlnAllReps.30000000.twopass.merge150.wgt10.zgt2.wig	Medullo	brain	1	1	1	-5.25375e-16	2281.45	-4471.63	4471.63	hotspots	Hotspots
153	wgEncodeOpenChromDnaseMedulloAlnAllReps.30000000.twopass.merge150.wgt10.zgt2.wig	Medullo	brain	0.1	1.00732	0.600934	0.00729282	0.0139427	-0.0200348	0.0346205	hotspots	Hotspots
153	wgEncodeOpenChromDnaseMedulloAlnAllReps.30000000.twopass.merge150.wgt10.zgt2.wig	Medullo	brain	0.01	0.983051	0.454044	-0.0170948	0.0228329	-0.0618473	0.0276577	hotspots	Hotspots
153	wgEncodeOpenChromDnaseMedulloAlnAllReps.30000000.twopass.merge150.wgt10.zgt2.wig	Medullo	brain	0.001	0.930996	0.0713374	-0.0715005	0.0396493	-0.149213	0.00621211	hotspots	Hotspots
153	wgEncodeOpenChromDnaseMedulloAlnAllReps.30000000.twopass.merge150.wgt10.zgt2.wig	Medullo	brain	0.0001	0.896612	0.0837082	-0.109132	0.0630978	-0.232803	0.01454	hotspots	Hotspots
153	wgEncodeOpenChromDnaseMedulloAlnAllReps.30000000.twopass.merge150.wgt10.zgt2.wig	Medullo	brain	1e-05	1.02619	0.772144	0.0258521	0.0892773	-0.149131	0.200836	hotspots	Hotspots
153	wgEncodeOpenChromDnaseMedulloAlnAllReps.30000000.twopass.merge150.wgt10.zgt2.wig	Medullo	brain	1e-06	1.09017	0.47675	0.0863306	0.121329	-0.151475	0.324136	hotspots	Hotspots
153	wgEncodeOpenChromDnaseMedulloAlnAllReps.30000000.twopass.merge150.wgt10.zgt2.wig	Medullo	brain	1e-07	0.972467	0.863923	-0.0279188	0.162903	-0.347209	0.291371	hotspots	Hotspots
153	wgEncodeOpenChromDnaseMedulloAlnAllReps.30000000.twopass.merge150.wgt10.zgt2.wig	Medullo	brain	1e-08	1.10731	0.625622	0.101937	0.208932	-0.307569	0.511443	hotspots	Hotspots
154	wgEncodeOpenChromDnaseMelanoAlnAllReps.30000000.twopass.merge150.wgt10.zgt2.wig	Melano	skin	1	1	1	8.16516e-16	2318.56	-4544.38	4544.38	hotspots	Hotspots
154	wgEncodeOpenChromDnaseMelanoAlnAllReps.30000000.twopass.merge150.wgt10.zgt2.wig	Melano	skin	0.1	0.998538	0.917754	-0.00146324	0.01417	-0.0292364	0.0263099	hotspots	Hotspots
154	wgEncodeOpenChromDnaseMelanoAlnAllReps.30000000.twopass.merge150.wgt10.zgt2.wig	Melano	skin	0.01	0.989026	0.633468	-0.0110352	0.0231417	-0.0563929	0.0343226	hotspots	Hotspots
154	wgEncodeOpenChromDnaseMelanoAlnAllReps.30000000.twopass.merge150.wgt10.zgt2.wig	Melano	skin	0.001	0.962667	0.34117	-0.0380481	0.0399725	-0.116394	0.040298	hotspots	Hotspots
154	wgEncodeOpenChromDnaseMelanoAlnAllReps.30000000.twopass.merge150.wgt10.zgt2.wig	Melano	skin	0.0001	0.927307	0.235246	-0.0754701	0.063583	-0.200093	0.0491526	hotspots	Hotspots
154	wgEncodeOpenChromDnaseMelanoAlnAllReps.30000000.twopass.merge150.wgt10.zgt2.wig	Melano	skin	1e-05	1.02583	0.779298	0.0255039	0.0910096	-0.152875	0.203883	hotspots	Hotspots
154	wgEncodeOpenChromDnaseMelanoAlnAllReps.30000000.twopass.merge150.wgt10.zgt2.wig	Melano	skin	1e-06	1.10052	0.440413	0.0957834	0.124153	-0.147556	0.339123	hotspots	Hotspots
154	wgEncodeOpenChromDnaseMelanoAlnAllReps.30000000.twopass.merge150.wgt10.zgt2.wig	Melano	skin	1e-07	1.13598	0.443857	0.127494	0.166507	-0.19886	0.453847	hotspots	Hotspots
154	wgEncodeOpenChromDnaseMelanoAlnAllReps.30000000.twopass.merge150.wgt10.zgt2.wig	Melano	skin	1e-08	1.10488	0.64551	0.09974	0.216822	-0.325232	0.524712	hotspots	Hotspots
155	wgEncodeOpenChromDnaseMyometrAlnAllReps.30000000.twopass.merge150.wgt10.zgt2.wig	Myometr	myometrium	1	1	1	-6.26245e-16	2571.93	-5040.97	5040.97	hotspots	Hotspots
155	wgEncodeOpenChromDnaseMyometrAlnAllReps.30000000.twopass.merge150.wgt10.zgt2.wig	Myometr	myometrium	0.1	1.02688	0.0886136	0.0265269	0.0155788	-0.00400754	0.0570613	hotspots	Hotspots
155	wgEncodeOpenChromDnaseMyometrAlnAllReps.30000000.twopass.merge150.wgt10.zgt2.wig	Myometr	myometrium	0.01	1.02599	0.303227	0.0256563	0.0249202	-0.0231872	0.0744998	hotspots	Hotspots
155	wgEncodeOpenChromDnaseMyometrAlnAllReps.30000000.twopass.merge150.wgt10.zgt2.wig	Myometr	myometrium	0.001	1.02217	0.605162	0.0219265	0.0424118	-0.0612006	0.105054	hotspots	Hotspots
155	wgEncodeOpenChromDnaseMyometrAlnAllReps.30000000.twopass.merge150.wgt10.zgt2.wig	Myometr	myometrium	0.0001	1.01376	0.83723	0.0136621	0.066502	-0.116682	0.144006	hotspots	Hotspots
155	wgEncodeOpenChromDnaseMyometrAlnAllReps.30000000.twopass.merge150.wgt10.zgt2.wig	Myometr	myometrium	1e-05	1.30861	0.00352438	0.268968	0.0921797	0.0882956	0.44964	hotspots	Hotspots
155	wgEncodeOpenChromDnaseMyometrAlnAllReps.30000000.twopass.merge150.wgt10.zgt2.wig	Myometr	myometrium	1e-06	1.49837	0.00112622	0.404375	0.124158	0.161025	0.647725	hotspots	Hotspots
155	wgEncodeOpenChromDnaseMyometrAlnAllReps.30000000.twopass.merge150.wgt10.zgt2.wig	Myometr	myometrium	1e-07	1.48651	0.0162962	0.396428	0.165026	0.0729767	0.71988	hotspots	Hotspots
155	wgEncodeOpenChromDnaseMyometrAlnAllReps.30000000.twopass.merge150.wgt10.zgt2.wig	Myometr	myometrium	1e-08	1.51194	0.0520613	0.413397	0.212803	-0.00369716	0.830491	hotspots	Hotspots
156	wgEncodeOpenChromDnaseOsteoblAlnAllReps.30000000.twopass.merge150.wgt10.zgt2.wig	Osteobl	bone	1	1	1	-4.39234e-16	2232.84	-4376.37	4376.37	hotspots	Hotspots
156	wgEncodeOpenChromDnaseOsteoblAlnAllReps.30000000.twopass.merge150.wgt10.zgt2.wig	Osteobl	bone	0.1	1.02148	0.11979	0.0212529	0.0136617	-0.00552402	0.0480299	hotspots	Hotspots
156	wgEncodeOpenChromDnaseOsteoblAlnAllReps.30000000.twopass.merge150.wgt10.zgt2.wig	Osteobl	bone	0.01	0.994619	0.810277	-0.00539523	0.0224737	-0.0494437	0.0386532	hotspots	Hotspots
156	wgEncodeOpenChromDnaseOsteoblAlnAllReps.30000000.twopass.merge150.wgt10.zgt2.wig	Osteobl	bone	0.001	0.990783	0.811841	-0.00925982	0.0388984	-0.0855006	0.066981	hotspots	Hotspots
156	wgEncodeOpenChromDnaseOsteoblAlnAllReps.30000000.twopass.merge150.wgt10.zgt2.wig	Osteobl	bone	0.0001	1.00849	0.891082	0.0084546	0.0617416	-0.112559	0.129468	hotspots	Hotspots
156	wgEncodeOpenChromDnaseOsteoblAlnAllReps.30000000.twopass.merge150.wgt10.zgt2.wig	Osteobl	bone	1e-05	1.20816	0.0314739	0.189097	0.0879102	0.0167934	0.361401	hotspots	Hotspots
156	wgEncodeOpenChromDnaseOsteoblAlnAllReps.30000000.twopass.merge150.wgt10.zgt2.wig	Osteobl	bone	1e-06	1.30593	0.0264885	0.266914	0.120287	0.0311513	0.502678	hotspots	Hotspots
156	wgEncodeOpenChromDnaseOsteoblAlnAllReps.30000000.twopass.merge150.wgt10.zgt2.wig	Osteobl	bone	1e-07	1.28477	0.120631	0.250578	0.161441	-0.0658472	0.567003	hotspots	Hotspots
156	wgEncodeOpenChromDnaseOsteoblAlnAllReps.30000000.twopass.merge150.wgt10.zgt2.wig	Osteobl	bone	1e-08	1.27404	0.247648	0.242193	0.209495	-0.168417	0.652802	hotspots	Hotspots
157	wgEncodeOpenChromDnasePanisdAlnAllReps.30000000.twopass.merge150.wgt10.zgt2.wig	PanIsletD	pancreas	1	1	1	-5.52274e-16	2425.15	-4753.3	4753.3	hotspots	Hotspots
157	wgEncodeOpenChromDnasePanisdAlnAllReps.30000000.twopass.merge150.wgt10.zgt2.wig	PanIsletD	pancreas	0.1	0.994984	0.733385	-0.00502826	0.0147618	-0.0339614	0.0239049	hotspots	Hotspots
157	wgEncodeOpenChromDnasePanisdAlnAllReps.30000000.twopass.merge150.wgt10.zgt2.wig	PanIsletD	pancreas	0.01	0.991579	0.722694	-0.00845688	0.0238315	-0.0551667	0.0382529	hotspots	Hotspots
157	wgEncodeOpenChromDnasePanisdAlnAllReps.30000000.twopass.merge150.wgt10.zgt2.wig	PanIsletD	pancreas	0.001	0.958654	0.301956	-0.0422251	0.040906	-0.122401	0.0379507	hotspots	Hotspots
157	wgEncodeOpenChromDnasePanisdAlnAllReps.30000000.twopass.merge150.wgt10.zgt2.wig	PanIsletD	pancreas	0.0001	0.963475	0.563111	-0.0372086	0.0643496	-0.163334	0.0889166	hotspots	Hotspots
157	wgEncodeOpenChromDnasePanisdAlnAllReps.30000000.twopass.merge150.wgt10.zgt2.wig	PanIsletD	pancreas	1e-05	1.16713	0.0883554	0.154548	0.09069	-0.0232042	0.332301	hotspots	Hotspots
157	wgEncodeOpenChromDnasePanisdAlnAllReps.30000000.twopass.merge150.wgt10.zgt2.wig	PanIsletD	pancreas	1e-06	1.13384	0.309866	0.125612	0.123694	-0.116829	0.368053	hotspots	Hotspots
157	wgEncodeOpenChromDnasePanisdAlnAllReps.30000000.twopass.merge150.wgt10.zgt2.wig	PanIsletD	pancreas	1e-07	1.18963	0.290417	0.173645	0.164249	-0.148283	0.495573	hotspots	Hotspots
157	wgEncodeOpenChromDnasePanisdAlnAllReps.30000000.twopass.merge150.wgt10.zgt2.wig	PanIsletD	pancreas	1e-08	1.24684	0.299363	0.220614	0.212579	-0.19604	0.637268	hotspots	Hotspots
158	wgEncodeOpenChromDnasePanisletsAlnAllReps.30000000.twopass.merge150.wgt10.zgt2.wig	PanIslets	pancreas	1	1	1	-6.0278e-16	2376.89	-4658.71	4658.71	hotspots	Hotspots
158	wgEncodeOpenChromDnasePanisletsAlnAllReps.30000000.twopass.merge150.wgt10.zgt2.wig	PanIslets	pancreas	0.1	1.00339	0.815539	0.00338115	0.0144935	-0.0250261	0.0317884	hotspots	Hotspots
158	wgEncodeOpenChromDnasePanisletsAlnAllReps.30000000.twopass.merge150.wgt10.zgt2.wig	PanIslets	pancreas	0.01	0.981243	0.422095	-0.0189355	0.023587	-0.065166	0.0272951	hotspots	Hotspots
158	wgEncodeOpenChromDnasePanisletsAlnAllReps.30000000.twopass.merge150.wgt10.zgt2.wig	PanIslets	pancreas	0.001	0.94453	0.161023	-0.0570677	0.0407149	-0.136869	0.0227336	hotspots	Hotspots
158	wgEncodeOpenChromDnasePanisletsAlnAllReps.30000000.twopass.merge150.wgt10.zgt2.wig	PanIslets	pancreas	0.0001	0.931985	0.27404	-0.0704382	0.0643973	-0.196657	0.0557806	hotspots	Hotspots
158	wgEncodeOpenChromDnasePanisletsAlnAllReps.30000000.twopass.merge150.wgt10.zgt2.wig	PanIslets	pancreas	1e-05	1.10444	0.27216	0.099338	0.0904633	-0.0779702	0.276646	hotspots	Hotspots
158	wgEncodeOpenChromDnasePanisletsAlnAllReps.30000000.twopass.merge150.wgt10.zgt2.wig	PanIslets	pancreas	1e-06	1.0898	0.486109	0.0859927	0.123462	-0.155993	0.327978	hotspots	Hotspots
158	wgEncodeOpenChromDnasePanisletsAlnAllReps.30000000.twopass.merge150.wgt10.zgt2.wig	PanIslets	pancreas	1e-07	1.07681	0.652425	0.0740055	0.164312	-0.248046	0.396057	hotspots	Hotspots
158	wgEncodeOpenChromDnasePanisletsAlnAllReps.30000000.twopass.merge150.wgt10.zgt2.wig	PanIslets	pancreas	1e-08	1.19934	0.388257	0.181774	0.210683	-0.231166	0.594714	hotspots	Hotspots
159	wgEncodeOpenChromDnasePhteAlnAllReps.30000000.twopass.merge150.wgt10.zgt2.wig	pHTE	epithelium	1	1	1	-5.01078e-16	2331.93	-4570.58	4570.58	hotspots	Hotspots
159	wgEncodeOpenChromDnasePhteAlnAllReps.30000000.twopass.merge150.wgt10.zgt2.wig	pHTE	epithelium	0.1	1.00118	0.933899	0.00118089	0.0142378	-0.0267252	0.029087	hotspots	Hotspots
159	wgEncodeOpenChromDnasePhteAlnAllReps.30000000.twopass.merge150.wgt10.zgt2.wig	pHTE	epithelium	0.01	0.985758	0.536565	-0.0143443	0.0232103	-0.0598366	0.0311479	hotspots	Hotspots
159	wgEncodeOpenChromDnasePhteAlnAllReps.30000000.twopass.merge150.wgt10.zgt2.wig	pHTE	epithelium	0.001	0.958339	0.288052	-0.0425535	0.0400539	-0.121059	0.0359522	hotspots	Hotspots
159	wgEncodeOpenChromDnasePhteAlnAllReps.30000000.twopass.merge150.wgt10.zgt2.wig	pHTE	epithelium	0.0001	1.00972	0.877889	0.00967629	0.0629781	-0.113761	0.133113	hotspots	Hotspots
159	wgEncodeOpenChromDnasePhteAlnAllReps.30000000.twopass.merge150.wgt10.zgt2.wig	pHTE	epithelium	1e-05	1.17389	0.0727895	0.160322	0.0893582	-0.0148202	0.335464	hotspots	Hotspots
159	wgEncodeOpenChromDnasePhteAlnAllReps.30000000.twopass.merge150.wgt10.zgt2.wig	pHTE	epithelium	1e-06	1.25258	0.0641888	0.225202	0.121674	-0.0132788	0.463683	hotspots	Hotspots
159	wgEncodeOpenChromDnasePhteAlnAllReps.30000000.twopass.merge150.wgt10.zgt2.wig	pHTE	epithelium	1e-07	1.28382	0.124279	0.24984	0.162544	-0.0687466	0.568426	hotspots	Hotspots
159	wgEncodeOpenChromDnasePhteAlnAllReps.30000000.twopass.merge150.wgt10.zgt2.wig	pHTE	epithelium	1e-08	1.05135	0.81221	0.0500777	0.210785	-0.363062	0.463217	hotspots	Hotspots
160	wgEncodeOpenChromDnaseProgfibAlnAllReps.30000000.twopass.merge150.wgt10.zgt2.wig	ProgFib	skin	1	1	1	-5.76048e-16	2402.22	-4708.34	4708.34	hotspots	Hotspots
160	wgEncodeOpenChromDnaseProgfibAlnAllReps.30000000.twopass.merge150.wgt10.zgt2.wig	ProgFib	skin	0.1	0.997245	0.850592	-0.00275881	0.0146463	-0.0314655	0.0259479	hotspots	Hotspots
160	wgEncodeOpenChromDnaseProgfibAlnAllReps.30000000.twopass.merge150.wgt10.zgt2.wig	ProgFib	skin	0.01	1.0064	0.787475	0.00638432	0.0236815	-0.0400315	0.0528001	hotspots	Hotspots
160	wgEncodeOpenChromDnaseProgfibAlnAllReps.30000000.twopass.merge150.wgt10.zgt2.wig	ProgFib	skin	0.001	1.01703	0.676949	0.0168819	0.0405202	-0.0625376	0.0963014	hotspots	Hotspots
160	wgEncodeOpenChromDnaseProgfibAlnAllReps.30000000.twopass.merge150.wgt10.zgt2.wig	ProgFib	skin	0.0001	1.01304	0.839438	0.0129576	0.0639526	-0.11239	0.138305	hotspots	Hotspots
160	wgEncodeOpenChromDnaseProgfibAlnAllReps.30000000.twopass.merge150.wgt10.zgt2.wig	ProgFib	skin	1e-05	1.18539	0.0597165	0.170071	0.0903249	-0.00696577	0.347108	hotspots	Hotspots
160	wgEncodeOpenChromDnaseProgfibAlnAllReps.30000000.twopass.merge150.wgt10.zgt2.wig	ProgFib	skin	1e-06	1.24735	0.0718144	0.22102	0.122769	-0.0196071	0.461647	hotspots	Hotspots
160	wgEncodeOpenChromDnaseProgfibAlnAllReps.30000000.twopass.merge150.wgt10.zgt2.wig	ProgFib	skin	1e-07	1.29573	0.112776	0.259074	0.163368	-0.0611262	0.579275	hotspots	Hotspots
160	wgEncodeOpenChromDnaseProgfibAlnAllReps.30000000.twopass.merge150.wgt10.zgt2.wig	ProgFib	skin	1e-08	1.34181	0.163868	0.294019	0.211194	-0.11992	0.707958	hotspots	Hotspots
161	wgEncodeOpenChromDnaseStellateAlnAllReps.30000000.twopass.merge150.wgt10.zgt2.wig	Stellate	liver	1	1	1	-7.34768e-16	2515.12	-4929.64	4929.64	hotspots	Hotspots
161	wgEncodeOpenChromDnaseStellateAlnAllReps.30000000.twopass.merge150.wgt10.zgt2.wig	Stellate	liver	0.1	0.988273	0.441011	-0.011796	0.0153097	-0.0418031	0.0182112	hotspots	Hotspots
161	wgEncodeOpenChromDnaseStellateAlnAllReps.30000000.twopass.merge150.wgt10.zgt2.wig	Stellate	liver	0.01	0.978708	0.383815	-0.0215219	0.0247126	-0.0699586	0.0269148	hotspots	Hotspots
161	wgEncodeOpenChromDnaseStellateAlnAllReps.30000000.twopass.merge150.wgt10.zgt2.wig	Stellate	liver	0.001	0.929167	0.0845689	-0.0734671	0.0425953	-0.156954	0.0100197	hotspots	Hotspots
161	wgEncodeOpenChromDnaseStellateAlnAllReps.30000000.twopass.merge150.wgt10.zgt2.wig	Stellate	liver	0.0001	0.914696	0.183857	-0.089163	0.0670917	-0.220663	0.0423367	hotspots	Hotspots
161	wgEncodeOpenChromDnaseStellateAlnAllReps.30000000.twopass.merge150.wgt10.zgt2.wig	Stellate	liver	1e-05	1.11533	0.241392	0.10915	0.0931699	-0.0734631	0.291763	hotspots	Hotspots
161	wgEncodeOpenChromDnaseStellateAlnAllReps.30000000.twopass.merge150.wgt10.zgt2.wig	Stellate	liver	1e-06	1.18706	0.172942	0.171483	0.125831	-0.0751448	0.418111	hotspots	Hotspots
161	wgEncodeOpenChromDnaseStellateAlnAllReps.30000000.twopass.merge150.wgt10.zgt2.wig	Stellate	liver	1e-07	1.27247	0.146804	0.240964	0.166077	-0.084548	0.566475	hotspots	Hotspots
161	wgEncodeOpenChromDnaseStellateAlnAllReps.30000000.twopass.merge150.wgt10.zgt2.wig	Stellate	liver	1e-08	1.31018	0.204822	0.270162	0.213073	-0.147461	0.687785	hotspots	Hotspots
162	wgEncodeOpenChromDnaseT47dAlnAllReps.30000000.twopass.merge150.wgt10.zgt2.wig	T-47D	breast	1	1	1	-6.67252e-16	2570.89	-5038.94	5038.94	hotspots	Hotspots
162	wgEncodeOpenChromDnaseT47dAlnAllReps.30000000.twopass.merge150.wgt10.zgt2.wig	T-47D	breast	0.1	1.00957	0.541098	0.00952451	0.0155845	-0.0210211	0.0400701	hotspots	Hotspots
162	wgEncodeOpenChromDnaseT47dAlnAllReps.30000000.twopass.merge150.wgt10.zgt2.wig	T-47D	breast	0.01	0.993445	0.792379	-0.00657656	0.0249848	-0.0555468	0.0423937	hotspots	Hotspots
162	wgEncodeOpenChromDnaseT47dAlnAllReps.30000000.twopass.merge150.wgt10.zgt2.wig	T-47D	breast	0.001	1.07854	0.0709583	0.075612	0.041873	-0.00645917	0.157683	hotspots	Hotspots
162	wgEncodeOpenChromDnaseT47dAlnAllReps.30000000.twopass.merge150.wgt10.zgt2.wig	T-47D	breast	0.0001	1.05431	0.422011	0.0528844	0.0658637	-0.0762084	0.181977	hotspots	Hotspots
162	wgEncodeOpenChromDnaseT47dAlnAllReps.30000000.twopass.merge150.wgt10.zgt2.wig	T-47D	breast	1e-05	1.215	0.0349225	0.194746	0.0923293	0.0137807	0.375712	hotspots	Hotspots
162	wgEncodeOpenChromDnaseT47dAlnAllReps.30000000.twopass.merge150.wgt10.zgt2.wig	T-47D	breast	1e-06	1.36838	0.0114538	0.313626	0.124034	0.0705186	0.556734	hotspots	Hotspots
162	wgEncodeOpenChromDnaseT47dAlnAllReps.30000000.twopass.merge150.wgt10.zgt2.wig	T-47D	breast	1e-07	1.43669	0.0272773	0.362339	0.164138	0.0406284	0.684049	hotspots	Hotspots
162	wgEncodeOpenChromDnaseT47dAlnAllReps.30000000.twopass.merge150.wgt10.zgt2.wig	T-47D	breast	1e-08	1.30228	0.213667	0.264117	0.21239	-0.152168	0.680402	hotspots	Hotspots
163	wgEncodeOpenChromDnaseUrotsaAlnAllReps.30000000.twopass.merge150.wgt10.zgt2.wig	Urothelia	urothelium	1	1	1	-6.51798e-16	2543.26	-4984.79	4984.79	hotspots	Hotspots
163	wgEncodeOpenChromDnaseUrotsaAlnAllReps.30000000.twopass.merge150.wgt10.zgt2.wig	Urothelia	urothelium	0.1	0.98587	0.35724	-0.014231	0.0154578	-0.0445284	0.0160663	hotspots	Hotspots
163	wgEncodeOpenChromDnaseUrotsaAlnAllReps.30000000.twopass.merge150.wgt10.zgt2.wig	Urothelia	urothelium	0.01	1.00406	0.869905	0.00404885	0.0247215	-0.0444052	0.052503	hotspots	Hotspots
163	wgEncodeOpenChromDnaseUrotsaAlnAllReps.30000000.twopass.merge150.wgt10.zgt2.wig	Urothelia	urothelium	0.001	0.980871	0.647228	-0.0193148	0.0422075	-0.102042	0.0634119	hotspots	Hotspots
163	wgEncodeOpenChromDnaseUrotsaAlnAllReps.30000000.twopass.merge150.wgt10.zgt2.wig	Urothelia	urothelium	0.0001	1.00962	0.884423	0.00957178	0.0658465	-0.119487	0.138631	hotspots	Hotspots
163	wgEncodeOpenChromDnaseUrotsaAlnAllReps.30000000.twopass.merge150.wgt10.zgt2.wig	Urothelia	urothelium	1e-05	1.26581	0.00997629	0.235711	0.0914797	0.056411	0.415011	hotspots	Hotspots
163	wgEncodeOpenChromDnaseUrotsaAlnAllReps.30000000.twopass.merge150.wgt10.zgt2.wig	Urothelia	urothelium	1e-06	1.45207	0.00245073	0.37299	0.123125	0.131665	0.614315	hotspots	Hotspots
163	wgEncodeOpenChromDnaseUrotsaAlnAllReps.30000000.twopass.merge150.wgt10.zgt2.wig	Urothelia	urothelium	1e-07	1.51271	0.0113379	0.413906	0.163463	0.0935185	0.734293	hotspots	Hotspots
163	wgEncodeOpenChromDnaseUrotsaAlnAllReps.30000000.twopass.merge150.wgt10.zgt2.wig	Urothelia	urothelium	1e-08	1.20521	0.37994	0.186653	0.212588	-0.230018	0.603325	hotspots	Hotspots
164	wgEncodeOpenChromDnaseUrotsaUt189AlnAllReps.30000000.twopass.merge150.wgt10.zgt2.wig	Urothelia	urothelium	1	1	1	-3.73399e-16	2479.43	-4859.68	4859.68	hotspots	Hotspots
164	wgEncodeOpenChromDnaseUrotsaUt189AlnAllReps.30000000.twopass.merge150.wgt10.zgt2.wig	Urothelia	urothelium	0.1	0.972316	0.0632674	-0.0280742	0.0151155	-0.0577006	0.00155225	hotspots	Hotspots
164	wgEncodeOpenChromDnaseUrotsaUt189AlnAllReps.30000000.twopass.merge150.wgt10.zgt2.wig	Urothelia	urothelium	0.01	0.968518	0.189604	-0.031988	0.0243858	-0.0797841	0.0158081	hotspots	Hotspots
164	wgEncodeOpenChromDnaseUrotsaUt189AlnAllReps.30000000.twopass.merge150.wgt10.zgt2.wig	Urothelia	urothelium	0.001	0.946503	0.187812	-0.0549807	0.0417444	-0.1368	0.0268383	hotspots	Hotspots
164	wgEncodeOpenChromDnaseUrotsaUt189AlnAllReps.30000000.twopass.merge150.wgt10.zgt2.wig	Urothelia	urothelium	0.0001	0.958803	0.520318	-0.0420698	0.0654421	-0.170336	0.0861967	hotspots	Hotspots
164	wgEncodeOpenChromDnaseUrotsaUt189AlnAllReps.30000000.twopass.merge150.wgt10.zgt2.wig	Urothelia	urothelium	1e-05	1.09164	0.340628	0.0876821	0.0920136	-0.0926646	0.268029	hotspots	Hotspots
164	wgEncodeOpenChromDnaseUrotsaUt189AlnAllReps.30000000.twopass.merge150.wgt10.zgt2.wig	Urothelia	urothelium	1e-06	1.26988	0.0529908	0.238924	0.123475	-0.00308744	0.480936	hotspots	Hotspots
164	wgEncodeOpenChromDnaseUrotsaUt189AlnAllReps.30000000.twopass.merge150.wgt10.zgt2.wig	Urothelia	urothelium	1e-07	1.31612	0.093602	0.274686	0.163826	-0.0464126	0.595784	hotspots	Hotspots
164	wgEncodeOpenChromDnaseUrotsaUt189AlnAllReps.30000000.twopass.merge150.wgt10.zgt2.wig	Urothelia	urothelium	1e-08	1.21174	0.364731	0.192054	0.21189	-0.22325	0.607359	hotspots	Hotspots
165	WI_38-DS14315.twopass.merge150.wgt10.zgt2.wig	WI-38	embryonic_lung	1	0.999997	1	-2.77355e-06	2946.81	-5775.75	5775.75	hotspots	Hotspots
165	WI_38-DS14315.twopass.merge150.wgt10.zgt2.wig	WI-38	embryonic_lung	0.1	1.01934	0.279767	0.0191576	0.0177247	-0.0155828	0.0538981	hotspots	Hotspots
165	WI_38-DS14315.twopass.merge150.wgt10.zgt2.wig	WI-38	embryonic_lung	0.01	1.07414	0.00932013	0.071522	0.0275076	0.0176071	0.125437	hotspots	Hotspots
165	WI_38-DS14315.twopass.merge150.wgt10.zgt2.wig	WI-38	embryonic_lung	0.001	1.05444	0.251278	0.0530067	0.0462032	-0.0375516	0.143565	hotspots	Hotspots
165	WI_38-DS14315.twopass.merge150.wgt10.zgt2.wig	WI-38	embryonic_lung	0.0001	1.04814	0.511018	0.0470193	0.0715391	-0.0931972	0.187236	hotspots	Hotspots
165	WI_38-DS14315.twopass.merge150.wgt10.zgt2.wig	WI-38	embryonic_lung	1e-05	1.23943	0.0291035	0.214649	0.0983691	0.021846	0.407453	hotspots	Hotspots
165	WI_38-DS14315.twopass.merge150.wgt10.zgt2.wig	WI-38	embryonic_lung	1e-06	1.32273	0.0334466	0.279696	0.131517	0.0219214	0.53747	hotspots	Hotspots
165	WI_38-DS14315.twopass.merge150.wgt10.zgt2.wig	WI-38	embryonic_lung	1e-07	1.32985	0.0976944	0.285067	0.172128	-0.0523036	0.622438	hotspots	Hotspots
165	WI_38-DS14315.twopass.merge150.wgt10.zgt2.wig	WI-38	embryonic_lung	1e-08	1.21257	0.383973	0.192742	0.22139	-0.241182	0.626665	hotspots	Hotspots
166	WI_38_TAM-DS14323.twopass.merge150.wgt10.zgt2.wig	WI-38	embryonic_lung	1	1	1	1.09416e-11	2596.16	-5088.47	5088.47	hotspots	Hotspots
166	WI_38_TAM-DS14323.twopass.merge150.wgt10.zgt2.wig	WI-38	embryonic_lung	0.1	1.01558	0.325983	0.0154608	0.0157405	-0.0153904	0.0463121	hotspots	Hotspots
166	WI_38_TAM-DS14323.twopass.merge150.wgt10.zgt2.wig	WI-38	embryonic_lung	0.01	1.04476	0.0806825	0.0437871	0.0250679	-0.005346	0.0929203	hotspots	Hotspots
166	WI_38_TAM-DS14323.twopass.merge150.wgt10.zgt2.wig	WI-38	embryonic_lung	0.001	1.01734	0.688043	0.0171916	0.042817	-0.0667297	0.101113	hotspots	Hotspots
166	WI_38_TAM-DS14323.twopass.merge150.wgt10.zgt2.wig	WI-38	embryonic_lung	0.0001	1.01848	0.784807	0.0183151	0.0670735	-0.113149	0.149779	hotspots	Hotspots
166	WI_38_TAM-DS14323.twopass.merge150.wgt10.zgt2.wig	WI-38	embryonic_lung	1e-05	1.18247	0.0733816	0.167603	0.0936097	-0.0158715	0.351078	hotspots	Hotspots
166	WI_38_TAM-DS14323.twopass.merge150.wgt10.zgt2.wig	WI-38	embryonic_lung	1e-06	1.34355	0.0184567	0.295318	0.12533	0.0496714	0.540964	hotspots	Hotspots
166	WI_38_TAM-DS14323.twopass.merge150.wgt10.zgt2.wig	WI-38	embryonic_lung	1e-07	1.49684	0.014428	0.403359	0.164877	0.0802004	0.726518	hotspots	Hotspots
166	WI_38_TAM-DS14323.twopass.merge150.wgt10.zgt2.wig	WI-38	embryonic_lung	1e-08	1.35649	0.152579	0.304898	0.213144	-0.112864	0.722661	hotspots	Hotspots
167	A549-all.fdr0.01.bed	A549	epithelium	1	1	1	4.41611e-06	4211.56	-8254.66	8254.66	peaks	Peaks
167	A549-all.fdr0.01.bed	A549	epithelium	0.1	1.03582	0.158938	0.035196	0.0249856	-0.0137758	0.0841678	peaks	Peaks
167	A549-all.fdr0.01.bed	A549	epithelium	0.01	1.1027	0.00855044	0.0977612	0.0371783	0.0248918	0.170631	peaks	Peaks
167	A549-all.fdr0.01.bed	A549	epithelium	0.001	1.10711	0.092814	0.101753	0.0605405	-0.0169067	0.220412	peaks	Peaks
167	A549-all.fdr0.01.bed	A549	epithelium	0.0001	1.14904	0.125116	0.138923	0.0905835	-0.0386203	0.316467	peaks	Peaks
167	A549-all.fdr0.01.bed	A549	epithelium	1e-05	1.61729	3.08299e-05	0.480753	0.115365	0.254639	0.706868	peaks	Peaks
167	A549-all.fdr0.01.bed	A549	epithelium	1e-06	1.87478	2.42002e-05	0.628494	0.148857	0.336734	0.920253	peaks	Peaks
167	A549-all.fdr0.01.bed	A549	epithelium	1e-07	1.85906	0.00125086	0.620071	0.19215	0.243458	0.996684	peaks	Peaks
167	A549-all.fdr0.01.bed	A549	epithelium	1e-08	1.96121	0.00486006	0.673559	0.239176	0.204774	1.14234	peaks	Peaks
168	Adult_Th0_AllReps.30000000.hotspot.twopass.fdr0.01.merge.pks.bed	Adult_CD4+	blood	1	1	1	-2.22306e-09	3863.86	-7573.17	7573.17	peaks	Peaks
168	Adult_Th0_AllReps.30000000.hotspot.twopass.fdr0.01.merge.pks.bed	Adult_CD4+	blood	0.1	1.04115	0.0791631	0.0403274	0.0229712	-0.00469617	0.0853509	peaks	Peaks
168	Adult_Th0_AllReps.30000000.hotspot.twopass.fdr0.01.merge.pks.bed	Adult_CD4+	blood	0.01	1.06174	0.0858151	0.059911	0.0348746	-0.00844319	0.128265	peaks	Peaks
168	Adult_Th0_AllReps.30000000.hotspot.twopass.fdr0.01.merge.pks.bed	Adult_CD4+	blood	0.001	1.05907	0.318254	0.0573937	0.0575057	-0.0553174	0.170105	peaks	Peaks
168	Adult_Th0_AllReps.30000000.hotspot.twopass.fdr0.01.merge.pks.bed	Adult_CD4+	blood	0.0001	0.995201	0.957049	-0.00481007	0.0893124	-0.179862	0.170242	peaks	Peaks
168	Adult_Th0_AllReps.30000000.hotspot.twopass.fdr0.01.merge.pks.bed	Adult_CD4+	blood	1e-05	1.24076	0.0671925	0.215727	0.117859	-0.0152764	0.446731	peaks	Peaks
168	Adult_Th0_AllReps.30000000.hotspot.twopass.fdr0.01.merge.pks.bed	Adult_CD4+	blood	1e-06	1.41701	0.0223929	0.348548	0.152628	0.049396	0.647699	peaks	Peaks
168	Adult_Th0_AllReps.30000000.hotspot.twopass.fdr0.01.merge.pks.bed	Adult_CD4+	blood	1e-07	1.53597	0.0268682	0.42916	0.193889	0.049137	0.809183	peaks	Peaks
168	Adult_Th0_AllReps.30000000.hotspot.twopass.fdr0.01.merge.pks.bed	Adult_CD4+	blood	1e-08	1.67727	0.0308606	0.517168	0.239556	0.0476393	0.986697	peaks	Peaks
169	AG04449-DS12319.hotspot.twopass.fdr0.01.merge.pks.bed	AG04449	skin	1	1	1	-1.09988e-11	4323.7	-8474.45	8474.45	peaks	Peaks
169	AG04449-DS12319.hotspot.twopass.fdr0.01.merge.pks.bed	AG04449	skin	0.1	1.06705	0.0110465	0.0648992	0.0255386	0.0148436	0.114955	peaks	Peaks
169	AG04449-DS12319.hotspot.twopass.fdr0.01.merge.pks.bed	AG04449	skin	0.01	1.1492	0.000208498	0.139069	0.0375	0.0655684	0.212569	peaks	Peaks
169	AG04449-DS12319.hotspot.twopass.fdr0.01.merge.pks.bed	AG04449	skin	0.001	1.20022	0.00231528	0.182504	0.0599063	0.0650878	0.299921	peaks	Peaks
169	AG04449-DS12319.hotspot.twopass.fdr0.01.merge.pks.bed	AG04449	skin	0.0001	1.39271	0.000130345	0.331253	0.0865839	0.161549	0.500958	peaks	Peaks
169	AG04449-DS12319.hotspot.twopass.fdr0.01.merge.pks.bed	AG04449	skin	1e-05	1.66852	8.75219e-06	0.511934	0.115147	0.286245	0.737623	peaks	Peaks
169	AG04449-DS12319.hotspot.twopass.fdr0.01.merge.pks.bed	AG04449	skin	1e-06	1.81354	7.88587e-05	0.595283	0.150787	0.299741	0.890825	peaks	Peaks
169	AG04449-DS12319.hotspot.twopass.fdr0.01.merge.pks.bed	AG04449	skin	1e-07	1.98512	0.0003049	0.685681	0.189882	0.313514	1.05785	peaks	Peaks
169	AG04449-DS12319.hotspot.twopass.fdr0.01.merge.pks.bed	AG04449	skin	1e-08	1.59165	0.0636115	0.464769	0.250564	-0.026336	0.955874	peaks	Peaks
170	AG04450-DS12270.hotspot.twopass.fdr0.01.merge.pks.bed	AG04450	lung	1	1	1	-1.10329e-09	4517.66	-8854.61	8854.61	peaks	Peaks
170	AG04450-DS12270.hotspot.twopass.fdr0.01.merge.pks.bed	AG04450	lung	0.1	1.04225	0.121119	0.0413856	0.0266988	-0.0109439	0.0937152	peaks	Peaks
170	AG04450-DS12270.hotspot.twopass.fdr0.01.merge.pks.bed	AG04450	lung	0.01	1.18062	1.83653e-05	0.166042	0.0387597	0.0900732	0.242011	peaks	Peaks
170	AG04450-DS12270.hotspot.twopass.fdr0.01.merge.pks.bed	AG04450	lung	0.001	1.19548	0.00418351	0.178551	0.0623435	0.0563574	0.300744	peaks	Peaks
170	AG04450-DS12270.hotspot.twopass.fdr0.01.merge.pks.bed	AG04450	lung	0.0001	1.32928	0.00174852	0.284637	0.0909406	0.106394	0.462881	peaks	Peaks
170	AG04450-DS12270.hotspot.twopass.fdr0.01.merge.pks.bed	AG04450	lung	1e-05	1.70433	6.49114e-06	0.533173	0.118227	0.301447	0.764899	peaks	Peaks
170	AG04450-DS12270.hotspot.twopass.fdr0.01.merge.pks.bed	AG04450	lung	1e-06	2.03319	2.63457e-06	0.709606	0.151063	0.413523	1.00569	peaks	Peaks
170	AG04450-DS12270.hotspot.twopass.fdr0.01.merge.pks.bed	AG04450	lung	1e-07	2.47174	1.19303e-06	0.90492	0.186321	0.539732	1.27011	peaks	Peaks
170	AG04450-DS12270.hotspot.twopass.fdr0.01.merge.pks.bed	AG04450	lung	1e-08	2.00527	0.00440191	0.69578	0.24432	0.216913	1.17465	peaks	Peaks
171	AG09309-DS12352.hotspot.twopass.fdr0.01.merge.pks.bed	AG09309	skin	1	1	1	1.0883e-06	4011.97	-7863.45	7863.45	peaks	Peaks
171	AG09309-DS12352.hotspot.twopass.fdr0.01.merge.pks.bed	AG09309	skin	0.1	1.03674	0.129052	0.0360837	0.0237729	-0.0105111	0.0826785	peaks	Peaks
171	AG09309-DS12352.hotspot.twopass.fdr0.01.merge.pks.bed	AG09309	skin	0.01	1.07502	0.0416445	0.0723404	0.0355122	0.00273642	0.141944	peaks	Peaks
171	AG09309-DS12352.hotspot.twopass.fdr0.01.merge.pks.bed	AG09309	skin	0.001	1.10101	0.0934828	0.0962274	0.0573702	-0.0162182	0.208673	peaks	Peaks
171	AG09309-DS12352.hotspot.twopass.fdr0.01.merge.pks.bed	AG09309	skin	0.0001	1.15953	0.0836171	0.148017	0.0855553	-0.0196714	0.315705	peaks	Peaks
171	AG09309-DS12352.hotspot.twopass.fdr0.01.merge.pks.bed	AG09309	skin	1e-05	1.44532	0.00111119	0.368334	0.11296	0.146933	0.589736	peaks	Peaks
171	AG09309-DS12352.hotspot.twopass.fdr0.01.merge.pks.bed	AG09309	skin	1e-06	1.44205	0.0154825	0.366065	0.151211	0.0696919	0.662438	peaks	Peaks
171	AG09309-DS12352.hotspot.twopass.fdr0.01.merge.pks.bed	AG09309	skin	1e-07	1.68057	0.00575104	0.519132	0.187979	0.150693	0.88757	peaks	Peaks
171	AG09309-DS12352.hotspot.twopass.fdr0.01.merge.pks.bed	AG09309	skin	1e-08	1.56444	0.0626296	0.44753	0.240373	-0.0236019	0.918662	peaks	Peaks
172	AG09319-DS12291.hotspot.twopass.fdr0.01.merge.pks.bed	AG09319	gingival	1	1	1	-2.9049e-11	4567.23	-8951.76	8951.76	peaks	Peaks
172	AG09319-DS12291.hotspot.twopass.fdr0.01.merge.pks.bed	AG09319	gingival	0.1	1.08244	0.00324763	0.0792205	0.0269158	0.0264656	0.131976	peaks	Peaks
172	AG09319-DS12291.hotspot.twopass.fdr0.01.merge.pks.bed	AG09319	gingival	0.01	1.11939	0.0044406	0.112786	0.0396429	0.0350855	0.190486	peaks	Peaks
172	AG09319-DS12291.hotspot.twopass.fdr0.01.merge.pks.bed	AG09319	gingival	0.001	1.16731	0.0143993	0.154702	0.0632174	0.030796	0.278608	peaks	Peaks
172	AG09319-DS12291.hotspot.twopass.fdr0.01.merge.pks.bed	AG09319	gingival	0.0001	1.31598	0.00273481	0.274578	0.0916461	0.094952	0.454205	peaks	Peaks
172	AG09319-DS12291.hotspot.twopass.fdr0.01.merge.pks.bed	AG09319	gingival	1e-05	1.49557	0.00106892	0.402509	0.123026	0.161378	0.643641	peaks	Peaks
172	AG09319-DS12291.hotspot.twopass.fdr0.01.merge.pks.bed	AG09319	gingival	1e-06	1.74319	0.000415472	0.555718	0.157425	0.247165	0.86427	peaks	Peaks
172	AG09319-DS12291.hotspot.twopass.fdr0.01.merge.pks.bed	AG09319	gingival	1e-07	2.01012	0.000339318	0.698192	0.194848	0.316291	1.08009	peaks	Peaks
172	AG09319-DS12291.hotspot.twopass.fdr0.01.merge.pks.bed	AG09319	gingival	1e-08	1.91267	0.00875413	0.6485	0.247376	0.163642	1.13336	peaks	Peaks
173	AG10803-DS12384.hotspot.twopass.fdr0.01.merge.pks.bed	AG10803	skin	1	1	1	-1.44224e-11	4227.76	-8286.4	8286.4	peaks	Peaks
173	AG10803-DS12384.hotspot.twopass.fdr0.01.merge.pks.bed	AG10803	skin	0.1	1.06082	0.0181294	0.0590463	0.0249882	0.0100694	0.108023	peaks	Peaks
173	AG10803-DS12384.hotspot.twopass.fdr0.01.merge.pks.bed	AG10803	skin	0.01	1.0814	0.0357323	0.0782547	0.0372648	0.00521562	0.151294	peaks	Peaks
173	AG10803-DS12384.hotspot.twopass.fdr0.01.merge.pks.bed	AG10803	skin	0.001	1.11092	0.0796652	0.10519	0.0600181	-0.0124458	0.222825	peaks	Peaks
173	AG10803-DS12384.hotspot.twopass.fdr0.01.merge.pks.bed	AG10803	skin	0.0001	1.18549	0.0556127	0.170159	0.0888998	-0.00408418	0.344403	peaks	Peaks
173	AG10803-DS12384.hotspot.twopass.fdr0.01.merge.pks.bed	AG10803	skin	1e-05	1.49087	0.000611223	0.399358	0.116547	0.170926	0.62779	peaks	Peaks
173	AG10803-DS12384.hotspot.twopass.fdr0.01.merge.pks.bed	AG10803	skin	1e-06	1.4864	0.0110382	0.396354	0.155954	0.0906851	0.702024	peaks	Peaks
173	AG10803-DS12384.hotspot.twopass.fdr0.01.merge.pks.bed	AG10803	skin	1e-07	1.61244	0.014792	0.477749	0.196005	0.093579	0.861919	peaks	Peaks
173	AG10803-DS12384.hotspot.twopass.fdr0.01.merge.pks.bed	AG10803	skin	1e-08	1.40877	0.177449	0.342714	0.254116	-0.155353	0.840781	peaks	Peaks
174	AoAF-DS13523.hotspot.twopass.fdr0.01.merge.pks.bed	AoAF	blood_vessel	1	1	1	-2.22343e-09	4228.41	-8287.68	8287.68	peaks	Peaks
174	AoAF-DS13523.hotspot.twopass.fdr0.01.merge.pks.bed	AoAF	blood_vessel	0.1	1.06652	0.00992725	0.0644002	0.0249773	0.0154448	0.113356	peaks	Peaks
174	AoAF-DS13523.hotspot.twopass.fdr0.01.merge.pks.bed	AoAF	blood_vessel	0.01	1.10793	0.00558203	0.102489	0.0369813	0.0300056	0.174972	peaks	Peaks
174	AoAF-DS13523.hotspot.twopass.fdr0.01.merge.pks.bed	AoAF	blood_vessel	0.001	1.12984	0.0403307	0.122079	0.0595407	0.00537927	0.238779	peaks	Peaks
174	AoAF-DS13523.hotspot.twopass.fdr0.01.merge.pks.bed	AoAF	blood_vessel	0.0001	1.24182	0.0131887	0.216576	0.0873774	0.0453167	0.387836	peaks	Peaks
174	AoAF-DS13523.hotspot.twopass.fdr0.01.merge.pks.bed	AoAF	blood_vessel	1e-05	1.41295	0.00332845	0.345678	0.117752	0.114885	0.576471	peaks	Peaks
174	AoAF-DS13523.hotspot.twopass.fdr0.01.merge.pks.bed	AoAF	blood_vessel	1e-06	1.66508	0.000738405	0.509874	0.151078	0.213761	0.805987	peaks	Peaks
174	AoAF-DS13523.hotspot.twopass.fdr0.01.merge.pks.bed	AoAF	blood_vessel	1e-07	2.02542	0.000151237	0.705778	0.186269	0.340691	1.07087	peaks	Peaks
174	AoAF-DS13523.hotspot.twopass.fdr0.01.merge.pks.bed	AoAF	blood_vessel	1e-08	1.84187	0.0104652	0.610781	0.23858	0.143164	1.0784	peaks	Peaks
175	BE_2_C-DS14625.hotspot.twopass.fdr0.01.merge.pks.bed	BE2_C	brain	1	1	1	-1.41863e-11	4138.41	-8111.29	8111.29	peaks	Peaks
175	BE_2_C-DS14625.hotspot.twopass.fdr0.01.merge.pks.bed	BE2_C	brain	0.1	1.07027	0.00553791	0.0679077	0.0244805	0.019926	0.115889	peaks	Peaks
175	BE_2_C-DS14625.hotspot.twopass.fdr0.01.merge.pks.bed	BE2_C	brain	0.01	1.16114	3.38777e-05	0.149403	0.0360381	0.0787684	0.220038	peaks	Peaks
175	BE_2_C-DS14625.hotspot.twopass.fdr0.01.merge.pks.bed	BE2_C	brain	0.001	1.23353	0.000261871	0.209879	0.0574955	0.0971881	0.32257	peaks	Peaks
175	BE_2_C-DS14625.hotspot.twopass.fdr0.01.merge.pks.bed	BE2_C	brain	0.0001	1.31559	0.00130938	0.274287	0.0853436	0.107014	0.441561	peaks	Peaks
175	BE_2_C-DS14625.hotspot.twopass.fdr0.01.merge.pks.bed	BE2_C	brain	1e-05	1.83934	2.67622e-08	0.609406	0.109578	0.394633	0.824178	peaks	Peaks
175	BE_2_C-DS14625.hotspot.twopass.fdr0.01.merge.pks.bed	BE2_C	brain	1e-06	2.26722	5.30076e-09	0.818554	0.140225	0.543714	1.09339	peaks	Peaks
175	BE_2_C-DS14625.hotspot.twopass.fdr0.01.merge.pks.bed	BE2_C	brain	1e-07	2.38249	1.32516e-06	0.868145	0.179519	0.516287	1.22	peaks	Peaks
175	BE_2_C-DS14625.hotspot.twopass.fdr0.01.merge.pks.bed	BE2_C	brain	1e-08	2.32233	0.000223877	0.842571	0.228313	0.395078	1.29006	peaks	Peaks
176	BJ-DS10081.hotspot.twopass.fdr0.01.merge.pks.bed	BJ	skin	1	1	1	-3.64067e-11	4366.4	-8558.15	8558.15	peaks	Peaks
176	BJ-DS10081.hotspot.twopass.fdr0.01.merge.pks.bed	BJ	skin	0.1	1.06798	0.0106617	0.0657686	0.0257553	0.0152882	0.116249	peaks	Peaks
176	BJ-DS10081.hotspot.twopass.fdr0.01.merge.pks.bed	BJ	skin	0.01	1.12424	0.00200307	0.117104	0.0379006	0.0428192	0.19139	peaks	Peaks
176	BJ-DS10081.hotspot.twopass.fdr0.01.merge.pks.bed	BJ	skin	0.001	1.13442	0.0389154	0.126119	0.0610721	0.00641749	0.24582	peaks	Peaks
176	BJ-DS10081.hotspot.twopass.fdr0.01.merge.pks.bed	BJ	skin	0.0001	1.32193	0.00152086	0.279096	0.0880242	0.106568	0.451623	peaks	Peaks
176	BJ-DS10081.hotspot.twopass.fdr0.01.merge.pks.bed	BJ	skin	1e-05	1.63852	2.0149e-05	0.493795	0.115826	0.266775	0.720815	peaks	Peaks
176	BJ-DS10081.hotspot.twopass.fdr0.01.merge.pks.bed	BJ	skin	1e-06	1.70758	0.000475245	0.535077	0.153127	0.234948	0.835206	peaks	Peaks
176	BJ-DS10081.hotspot.twopass.fdr0.01.merge.pks.bed	BJ	skin	1e-07	1.9406	0.000514851	0.662998	0.190906	0.288823	1.03717	peaks	Peaks
176	BJ-DS10081.hotspot.twopass.fdr0.01.merge.pks.bed	BJ	skin	1e-08	2.05623	0.00240955	0.720873	0.237561	0.255253	1.18649	peaks	Peaks
177	CACO2-DS8235.hotspot.twopass.fdr0.01.merge.pks.bed	Caco-2	colon	1	1	1	-1.65176e-15	4523.36	-8865.78	8865.78	peaks	Peaks
177	CACO2-DS8235.hotspot.twopass.fdr0.01.merge.pks.bed	Caco-2	colon	0.1	1.05319	0.053635	0.0518259	0.026856	-0.000811783	0.104464	peaks	Peaks
177	CACO2-DS8235.hotspot.twopass.fdr0.01.merge.pks.bed	Caco-2	colon	0.01	1.12247	0.00396799	0.115529	0.0401046	0.0369241	0.194134	peaks	Peaks
177	CACO2-DS8235.hotspot.twopass.fdr0.01.merge.pks.bed	Caco-2	colon	0.001	1.15198	0.0301782	0.141479	0.0652657	0.0135585	0.2694	peaks	Peaks
177	CACO2-DS8235.hotspot.twopass.fdr0.01.merge.pks.bed	Caco-2	colon	0.0001	1.04139	0.692314	0.0405573	0.102491	-0.160324	0.241439	peaks	Peaks
177	CACO2-DS8235.hotspot.twopass.fdr0.01.merge.pks.bed	Caco-2	colon	1e-05	1.4539	0.00369428	0.374247	0.128911	0.121582	0.626912	peaks	Peaks
177	CACO2-DS8235.hotspot.twopass.fdr0.01.merge.pks.bed	Caco-2	colon	1e-06	1.47545	0.0233127	0.388962	0.17148	0.0528623	0.725062	peaks	Peaks
177	CACO2-DS8235.hotspot.twopass.fdr0.01.merge.pks.bed	Caco-2	colon	1e-07	1.44333	0.097862	0.366951	0.221681	-0.0675445	0.801446	peaks	Peaks
177	CACO2-DS8235.hotspot.twopass.fdr0.01.merge.pks.bed	Caco-2	colon	1e-08	1.04909	0.875484	0.0479195	0.30581	-0.551468	0.647307	peaks	Peaks
178	CD20-DS17541.hg19.hotspot.twopass.fdr0.01.merge.pks.bed	CD20+	blood	1	1	1	1.58006e-06	5129.96	-10054.7	10054.7	peaks	Peaks
178	CD20-DS17541.hg19.hotspot.twopass.fdr0.01.merge.pks.bed	CD20+	blood	0.1	1.06676	0.0326124	0.0646228	0.0302424	0.00534757	0.123898	peaks	Peaks
178	CD20-DS17541.hg19.hotspot.twopass.fdr0.01.merge.pks.bed	CD20+	blood	0.01	1.18412	0.000118361	0.168999	0.0439015	0.0829517	0.255045	peaks	Peaks
178	CD20-DS17541.hg19.hotspot.twopass.fdr0.01.merge.pks.bed	CD20+	blood	0.001	1.42137	1.71627e-07	0.35162	0.0672609	0.219789	0.483451	peaks	Peaks
178	CD20-DS17541.hg19.hotspot.twopass.fdr0.01.merge.pks.bed	CD20+	blood	0.0001	1.58569	2.33171e-06	0.46102	0.0976257	0.269673	0.652366	peaks	Peaks
178	CD20-DS17541.hg19.hotspot.twopass.fdr0.01.merge.pks.bed	CD20+	blood	1e-05	1.85301	2.04683e-06	0.616812	0.12989	0.362229	0.871396	peaks	Peaks
178	CD20-DS17541.hg19.hotspot.twopass.fdr0.01.merge.pks.bed	CD20+	blood	1e-06	2.18436	2.3133e-06	0.781325	0.165397	0.457146	1.1055	peaks	Peaks
178	CD20-DS17541.hg19.hotspot.twopass.fdr0.01.merge.pks.bed	CD20+	blood	1e-07	2.68032	1.08861e-06	0.985937	0.202247	0.589532	1.38234	peaks	Peaks
178	CD20-DS17541.hg19.hotspot.twopass.fdr0.01.merge.pks.bed	CD20+	blood	1e-08	2.21953	0.00244005	0.797295	0.263075	0.281669	1.31292	peaks	Peaks
179	CD34-DS16814.hg19.hotspot.twopass.fdr0.01.merge.pks.bed	CD34+	blood	1	1	1	-1.47789e-11	4261.57	-8352.68	8352.68	peaks	Peaks
179	CD34-DS16814.hg19.hotspot.twopass.fdr0.01.merge.pks.bed	CD34+	blood	0.1	1.01574	0.537127	0.0156194	0.0253084	-0.033985	0.0652238	peaks	Peaks
179	CD34-DS16814.hg19.hotspot.twopass.fdr0.01.merge.pks.bed	CD34+	blood	0.01	1.0804	0.0408752	0.0773359	0.0378209	0.00320696	0.151465	peaks	Peaks
179	CD34-DS16814.hg19.hotspot.twopass.fdr0.01.merge.pks.bed	CD34+	blood	0.001	1.11961	0.0648317	0.11298	0.0611886	-0.00694998	0.232909	peaks	Peaks
179	CD34-DS16814.hg19.hotspot.twopass.fdr0.01.merge.pks.bed	CD34+	blood	0.0001	1.26315	0.00904118	0.23361	0.0894887	0.0582118	0.409008	peaks	Peaks
179	CD34-DS16814.hg19.hotspot.twopass.fdr0.01.merge.pks.bed	CD34+	blood	1e-05	1.6492	1.74697e-05	0.50029	0.116482	0.271985	0.728595	peaks	Peaks
179	CD34-DS16814.hg19.hotspot.twopass.fdr0.01.merge.pks.bed	CD34+	blood	1e-06	1.67445	0.000901543	0.515487	0.155287	0.211125	0.81985	peaks	Peaks
179	CD34-DS16814.hg19.hotspot.twopass.fdr0.01.merge.pks.bed	CD34+	blood	1e-07	1.81152	0.00249574	0.594164	0.196492	0.209039	0.979288	peaks	Peaks
179	CD34-DS16814.hg19.hotspot.twopass.fdr0.01.merge.pks.bed	CD34+	blood	1e-08	1.59315	0.0654275	0.465716	0.252787	-0.0297464	0.961178	peaks	Peaks
180	CMK-DS12393.hotspot.twopass.fdr0.01.merge.pks.bed	CMK	blood	1	1	1	-1.20745e-09	4681.01	-9174.79	9174.79	peaks	Peaks
180	CMK-DS12393.hotspot.twopass.fdr0.01.merge.pks.bed	CMK	blood	0.1	1.07182	0.011985	0.0693601	0.0276051	0.0152541	0.123466	peaks	Peaks
180	CMK-DS12393.hotspot.twopass.fdr0.01.merge.pks.bed	CMK	blood	0.01	1.17535	5.92442e-05	0.16157	0.0402335	0.0827121	0.240427	peaks	Peaks
180	CMK-DS12393.hotspot.twopass.fdr0.01.merge.pks.bed	CMK	blood	0.001	1.23518	0.000996179	0.211213	0.0641672	0.0854453	0.336981	peaks	Peaks
180	CMK-DS12393.hotspot.twopass.fdr0.01.merge.pks.bed	CMK	blood	0.0001	1.28179	0.00933983	0.248259	0.0955079	0.0610637	0.435455	peaks	Peaks
180	CMK-DS12393.hotspot.twopass.fdr0.01.merge.pks.bed	CMK	blood	1e-05	1.6257	9.14125e-05	0.485936	0.124207	0.242491	0.729381	peaks	Peaks
180	CMK-DS12393.hotspot.twopass.fdr0.01.merge.pks.bed	CMK	blood	1e-06	1.78491	0.000337819	0.57937	0.161635	0.262565	0.896175	peaks	Peaks
180	CMK-DS12393.hotspot.twopass.fdr0.01.merge.pks.bed	CMK	blood	1e-07	1.75002	0.00723194	0.559629	0.208353	0.151258	0.968	peaks	Peaks
180	CMK-DS12393.hotspot.twopass.fdr0.01.merge.pks.bed	CMK	blood	1e-08	1.49761	0.135391	0.403871	0.270478	-0.126266	0.934009	peaks	Peaks
181	E_myoblast_AllReps.30000000.hotspot.twopass.fdr0.01.merge.pks.bed	E_myoblast	muscle	1	1	1	-3.16482e-09	4638.63	-9091.72	9091.72	peaks	Peaks
181	E_myoblast_AllReps.30000000.hotspot.twopass.fdr0.01.merge.pks.bed	E_myoblast	muscle	0.1	1.04004	0.15293	0.0392545	0.0274649	-0.0145768	0.0930857	peaks	Peaks
181	E_myoblast_AllReps.30000000.hotspot.twopass.fdr0.01.merge.pks.bed	E_myoblast	muscle	0.01	1.15271	0.000419197	0.142118	0.0402864	0.0631567	0.221079	peaks	Peaks
181	E_myoblast_AllReps.30000000.hotspot.twopass.fdr0.01.merge.pks.bed	E_myoblast	muscle	0.001	1.11799	0.0915846	0.111531	0.0661082	-0.0180411	0.241103	peaks	Peaks
181	E_myoblast_AllReps.30000000.hotspot.twopass.fdr0.01.merge.pks.bed	E_myoblast	muscle	0.0001	1.22354	0.0374414	0.201751	0.096953	0.0117234	0.391779	peaks	Peaks
181	E_myoblast_AllReps.30000000.hotspot.twopass.fdr0.01.merge.pks.bed	E_myoblast	muscle	1e-05	1.51717	0.00100813	0.416843	0.126768	0.168379	0.665308	peaks	Peaks
181	E_myoblast_AllReps.30000000.hotspot.twopass.fdr0.01.merge.pks.bed	E_myoblast	muscle	1e-06	1.98854	1.20556e-05	0.687403	0.157064	0.379558	0.995249	peaks	Peaks
181	E_myoblast_AllReps.30000000.hotspot.twopass.fdr0.01.merge.pks.bed	E_myoblast	muscle	1e-07	2.3345	1.29177e-05	0.847796	0.194382	0.466807	1.22879	peaks	Peaks
181	E_myoblast_AllReps.30000000.hotspot.twopass.fdr0.01.merge.pks.bed	E_myoblast	muscle	1e-08	2.26572	0.000867647	0.817892	0.245594	0.336528	1.29926	peaks	Peaks
182	GM06990-DS7748.hotspot.twopass.fdr0.01.merge.pks.bed	GM06990	blood	1	1	1	1.72064e-07	5453.76	-10689.4	10689.4	peaks	Peaks
182	GM06990-DS7748.hotspot.twopass.fdr0.01.merge.pks.bed	GM06990	blood	0.1	1.04332	0.187749	0.0424053	0.0321919	-0.0206908	0.105501	peaks	Peaks
182	GM06990-DS7748.hotspot.twopass.fdr0.01.merge.pks.bed	GM06990	blood	0.01	1.13578	0.00676893	0.127323	0.0470172	0.035169	0.219476	peaks	Peaks
182	GM06990-DS7748.hotspot.twopass.fdr0.01.merge.pks.bed	GM06990	blood	0.001	1.25904	0.00175564	0.230348	0.0736235	0.0860459	0.37465	peaks	Peaks
182	GM06990-DS7748.hotspot.twopass.fdr0.01.merge.pks.bed	GM06990	blood	0.0001	1.36139	0.00415468	0.308509	0.107638	0.0975387	0.51948	peaks	Peaks
182	GM06990-DS7748.hotspot.twopass.fdr0.01.merge.pks.bed	GM06990	blood	1e-05	1.69626	0.000149338	0.528424	0.139346	0.255306	0.801543	peaks	Peaks
182	GM06990-DS7748.hotspot.twopass.fdr0.01.merge.pks.bed	GM06990	blood	1e-06	2.07081	3.06899e-05	0.727938	0.174637	0.385649	1.07023	peaks	Peaks
182	GM06990-DS7748.hotspot.twopass.fdr0.01.merge.pks.bed	GM06990	blood	1e-07	2.29256	0.000134573	0.829667	0.217308	0.403744	1.25559	peaks	Peaks
182	GM06990-DS7748.hotspot.twopass.fdr0.01.merge.pks.bed	GM06990	blood	1e-08	2.06679	0.00885855	0.725997	0.277367	0.182359	1.26964	peaks	Peaks
183	GM12864-DS12431.hotspot.twopass.fdr0.01.merge.pks.bed	GM12864	blood	1	1	1	-1.82173e-11	4589.81	-8996.03	8996.03	peaks	Peaks
183	GM12864-DS12431.hotspot.twopass.fdr0.01.merge.pks.bed	GM12864	blood	0.1	1.02585	0.347919	0.0255239	0.0271927	-0.0277737	0.0788215	peaks	Peaks
183	GM12864-DS12431.hotspot.twopass.fdr0.01.merge.pks.bed	GM12864	blood	0.01	1.11273	0.00762745	0.106819	0.0400351	0.0283501	0.185288	peaks	Peaks
183	GM12864-DS12431.hotspot.twopass.fdr0.01.merge.pks.bed	GM12864	blood	0.001	1.21476	0.00208903	0.194546	0.0632204	0.0706345	0.318458	peaks	Peaks
183	GM12864-DS12431.hotspot.twopass.fdr0.01.merge.pks.bed	GM12864	blood	0.0001	1.3844	0.000380227	0.325269	0.0915365	0.145858	0.504681	peaks	Peaks
183	GM12864-DS12431.hotspot.twopass.fdr0.01.merge.pks.bed	GM12864	blood	1e-05	1.69433	1.24393e-05	0.527289	0.120668	0.290779	0.763798	peaks	Peaks
183	GM12864-DS12431.hotspot.twopass.fdr0.01.merge.pks.bed	GM12864	blood	1e-06	1.85169	9.10573e-05	0.616099	0.157439	0.307519	0.92468	peaks	Peaks
183	GM12864-DS12431.hotspot.twopass.fdr0.01.merge.pks.bed	GM12864	blood	1e-07	2.01109	0.000427287	0.698676	0.198339	0.309931	1.08742	peaks	Peaks
183	GM12864-DS12431.hotspot.twopass.fdr0.01.merge.pks.bed	GM12864	blood	1e-08	1.83555	0.0163438	0.607344	0.252939	0.111583	1.1031	peaks	Peaks
184	GM12865-DS12436.hotspot.twopass.fdr0.01.merge.pks.bed	GM12865	blood	1	1	1	-1.82066e-11	4535.71	-8890	8890	peaks	Peaks
184	GM12865-DS12436.hotspot.twopass.fdr0.01.merge.pks.bed	GM12865	blood	0.1	1.07729	0.00538693	0.0744498	0.0267523	0.0220154	0.126884	peaks	Peaks
184	GM12865-DS12436.hotspot.twopass.fdr0.01.merge.pks.bed	GM12865	blood	0.01	1.17605	3.27057e-05	0.162158	0.0390389	0.085642	0.238674	peaks	Peaks
184	GM12865-DS12436.hotspot.twopass.fdr0.01.merge.pks.bed	GM12865	blood	0.001	1.198	0.00404012	0.180652	0.0628353	0.057495	0.303809	peaks	Peaks
184	GM12865-DS12436.hotspot.twopass.fdr0.01.merge.pks.bed	GM12865	blood	0.0001	1.31314	0.0030897	0.272419	0.0920747	0.0919522	0.452885	peaks	Peaks
184	GM12865-DS12436.hotspot.twopass.fdr0.01.merge.pks.bed	GM12865	blood	1e-05	1.4406	0.00350739	0.365058	0.125047	0.119966	0.610149	peaks	Peaks
184	GM12865-DS12436.hotspot.twopass.fdr0.01.merge.pks.bed	GM12865	blood	1e-06	1.4634	0.0219417	0.380762	0.166172	0.0550652	0.706459	peaks	Peaks
184	GM12865-DS12436.hotspot.twopass.fdr0.01.merge.pks.bed	GM12865	blood	1e-07	1.7329	0.00689482	0.549797	0.203487	0.150963	0.948631	peaks	Peaks
184	GM12865-DS12436.hotspot.twopass.fdr0.01.merge.pks.bed	GM12865	blood	1e-08	1.69157	0.0401023	0.525657	0.256081	0.023737	1.02758	peaks	Peaks
185	GM12878-all.fdr0.01.bed	GM12878	blood	1	1	1	4.41633e-06	4188.01	-8208.5	8208.5	peaks	Peaks
185	GM12878-all.fdr0.01.bed	GM12878	blood	0.1	1.04526	0.0744651	0.0442676	0.0248172	-0.00437415	0.0929093	peaks	Peaks
185	GM12878-all.fdr0.01.bed	GM12878	blood	0.01	1.12098	0.00196369	0.114202	0.036891	0.041896	0.186509	peaks	Peaks
185	GM12878-all.fdr0.01.bed	GM12878	blood	0.001	1.22222	0.000651625	0.200666	0.0588608	0.0852989	0.316033	peaks	Peaks
185	GM12878-all.fdr0.01.bed	GM12878	blood	0.0001	1.31485	0.00173624	0.273726	0.0873966	0.102428	0.445023	peaks	Peaks
185	GM12878-all.fdr0.01.bed	GM12878	blood	1e-05	1.56073	0.000140983	0.445154	0.116948	0.215937	0.674372	peaks	Peaks
185	GM12878-all.fdr0.01.bed	GM12878	blood	1e-06	1.76742	0.000177211	0.569523	0.151894	0.27181	0.867236	peaks	Peaks
185	GM12878-all.fdr0.01.bed	GM12878	blood	1e-07	1.67629	0.00916773	0.516584	0.198249	0.128016	0.905151	peaks	Peaks
185	GM12878-all.fdr0.01.bed	GM12878	blood	1e-08	1.73576	0.0250979	0.551444	0.246192	0.0689074	1.03398	peaks	Peaks
186	HAc-DS14765.hotspot.twopass.fdr0.01.merge.pks.bed	HAc	cerebellar	1	1	1	4.46269e-06	4153.39	-8140.64	8140.64	peaks	Peaks
186	HAc-DS14765.hotspot.twopass.fdr0.01.merge.pks.bed	HAc	cerebellar	0.1	1.10612	3.7514e-05	0.100857	0.0244663	0.052903	0.148811	peaks	Peaks
186	HAc-DS14765.hotspot.twopass.fdr0.01.merge.pks.bed	HAc	cerebellar	0.01	1.10978	0.00415492	0.104162	0.036342	0.0329315	0.175392	peaks	Peaks
186	HAc-DS14765.hotspot.twopass.fdr0.01.merge.pks.bed	HAc	cerebellar	0.001	1.11861	0.0561556	0.112088	0.05869	-0.00294469	0.22712	peaks	Peaks
186	HAc-DS14765.hotspot.twopass.fdr0.01.merge.pks.bed	HAc	cerebellar	0.0001	1.25017	0.0092005	0.223279	0.0857277	0.0552526	0.391305	peaks	Peaks
186	HAc-DS14765.hotspot.twopass.fdr0.01.merge.pks.bed	HAc	cerebellar	1e-05	1.57188	6.09029e-05	0.452275	0.112807	0.231173	0.673376	peaks	Peaks
186	HAc-DS14765.hotspot.twopass.fdr0.01.merge.pks.bed	HAc	cerebellar	1e-06	1.91692	6.38915e-06	0.65072	0.144185	0.368117	0.933323	peaks	Peaks
186	HAc-DS14765.hotspot.twopass.fdr0.01.merge.pks.bed	HAc	cerebellar	1e-07	2.04022	9.9575e-05	0.713056	0.183228	0.353928	1.07218	peaks	Peaks
186	HAc-DS14765.hotspot.twopass.fdr0.01.merge.pks.bed	HAc	cerebellar	1e-08	1.7537	0.0181376	0.561726	0.237738	0.0957601	1.02769	peaks	Peaks
187	HAEpiC-DS12663.hotspot.twopass.fdr0.01.merge.pks.bed	HAEpiC	epithelium	1	1	1	-2.19733e-08	3962.72	-7766.92	7766.92	peaks	Peaks
187	HAEpiC-DS12663.hotspot.twopass.fdr0.01.merge.pks.bed	HAEpiC	epithelium	0.1	1.04593	0.0556636	0.0449109	0.0234686	-0.00108752	0.0909093	peaks	Peaks
187	HAEpiC-DS12663.hotspot.twopass.fdr0.01.merge.pks.bed	HAEpiC	epithelium	0.01	1.09378	0.0103493	0.0896387	0.0349614	0.0211144	0.158163	peaks	Peaks
187	HAEpiC-DS12663.hotspot.twopass.fdr0.01.merge.pks.bed	HAEpiC	epithelium	0.001	1.10591	0.0755803	0.100668	0.0566529	-0.0103716	0.211708	peaks	Peaks
187	HAEpiC-DS12663.hotspot.twopass.fdr0.01.merge.pks.bed	HAEpiC	epithelium	0.0001	1.20377	0.0267252	0.185456	0.083708	0.0213881	0.349524	peaks	Peaks
187	HAEpiC-DS12663.hotspot.twopass.fdr0.01.merge.pks.bed	HAEpiC	epithelium	1e-05	1.55804	5.47371e-05	0.443426	0.109911	0.228001	0.658851	peaks	Peaks
187	HAEpiC-DS12663.hotspot.twopass.fdr0.01.merge.pks.bed	HAEpiC	epithelium	1e-06	1.60138	0.00128327	0.470869	0.146246	0.184226	0.757512	peaks	Peaks
187	HAEpiC-DS12663.hotspot.twopass.fdr0.01.merge.pks.bed	HAEpiC	epithelium	1e-07	1.70471	0.00410165	0.533397	0.185837	0.169156	0.897638	peaks	Peaks
187	HAEpiC-DS12663.hotspot.twopass.fdr0.01.merge.pks.bed	HAEpiC	epithelium	1e-08	1.3873	0.179249	0.327362	0.243742	-0.150372	0.805096	peaks	Peaks
188	HAh-DS15192.hotspot.twopass.fdr0.01.merge.pks.bed	HA-h	brain_hippocampus	1	1	1	-2.81796e-11	3995.83	-7831.84	7831.84	peaks	Peaks
188	HAh-DS15192.hotspot.twopass.fdr0.01.merge.pks.bed	HA-h	brain_hippocampus	0.1	1.06083	0.0124608	0.0590488	0.0236307	0.0127327	0.105365	peaks	Peaks
188	HAh-DS15192.hotspot.twopass.fdr0.01.merge.pks.bed	HA-h	brain_hippocampus	0.01	1.08588	0.0194972	0.0823875	0.0352703	0.0132576	0.151517	peaks	Peaks
188	HAh-DS15192.hotspot.twopass.fdr0.01.merge.pks.bed	HA-h	brain_hippocampus	0.001	1.17768	0.00351896	0.163543	0.0560397	0.0537053	0.273381	peaks	Peaks
188	HAh-DS15192.hotspot.twopass.fdr0.01.merge.pks.bed	HA-h	brain_hippocampus	0.0001	1.23938	0.010182	0.214608	0.0835184	0.0509117	0.378304	peaks	Peaks
188	HAh-DS15192.hotspot.twopass.fdr0.01.merge.pks.bed	HA-h	brain_hippocampus	1e-05	1.54651	7.95424e-05	0.436002	0.110498	0.219425	0.652578	peaks	Peaks
188	HAh-DS15192.hotspot.twopass.fdr0.01.merge.pks.bed	HA-h	brain_hippocampus	1e-06	1.68268	0.000332888	0.520385	0.145024	0.236138	0.804633	peaks	Peaks
188	HAh-DS15192.hotspot.twopass.fdr0.01.merge.pks.bed	HA-h	brain_hippocampus	1e-07	1.8159	0.00117264	0.596579	0.18382	0.236292	0.956866	peaks	Peaks
188	HAh-DS15192.hotspot.twopass.fdr0.01.merge.pks.bed	HA-h	brain_hippocampus	1e-08	1.81028	0.010665	0.59348	0.232419	0.137938	1.04902	peaks	Peaks
189	HAsp-DS14790.hotspot.twopass.fdr0.01.merge.pks.bed	HA-sp	spinal_cord	1	1	1	1.77521e-08	4163.7	-8160.85	8160.85	peaks	Peaks
189	HAsp-DS14790.hotspot.twopass.fdr0.01.merge.pks.bed	HA-sp	spinal_cord	0.1	1.09967	0.000105725	0.0950123	0.0245063	0.04698	0.143045	peaks	Peaks
189	HAsp-DS14790.hotspot.twopass.fdr0.01.merge.pks.bed	HA-sp	spinal_cord	0.01	1.16699	1.65055e-05	0.154425	0.0358497	0.0841599	0.224691	peaks	Peaks
189	HAsp-DS14790.hotspot.twopass.fdr0.01.merge.pks.bed	HA-sp	spinal_cord	0.001	1.19567	0.0018535	0.178709	0.0574119	0.0661818	0.291237	peaks	Peaks
189	HAsp-DS14790.hotspot.twopass.fdr0.01.merge.pks.bed	HA-sp	spinal_cord	0.0001	1.47825	1.75838e-06	0.390858	0.0817801	0.230569	0.551147	peaks	Peaks
189	HAsp-DS14790.hotspot.twopass.fdr0.01.merge.pks.bed	HA-sp	spinal_cord	1e-05	1.80487	5.97632e-08	0.59049	0.108956	0.376936	0.804045	peaks	Peaks
189	HAsp-DS14790.hotspot.twopass.fdr0.01.merge.pks.bed	HA-sp	spinal_cord	1e-06	1.83941	2.63691e-05	0.609444	0.145011	0.325223	0.893665	peaks	Peaks
189	HAsp-DS14790.hotspot.twopass.fdr0.01.merge.pks.bed	HA-sp	spinal_cord	1e-07	1.67751	0.00636619	0.517312	0.18961	0.145677	0.888947	peaks	Peaks
189	HAsp-DS14790.hotspot.twopass.fdr0.01.merge.pks.bed	HA-sp	spinal_cord	1e-08	2.02452	0.00225177	0.705331	0.230889	0.252788	1.15787	peaks	Peaks
190	HBMEC-DS13817.hotspot.twopass.fdr0.01.merge.pks.bed	HBMEC	blood_vessel	1	0.999999	1	-7.39452e-07	4000.45	-7840.87	7840.87	peaks	Peaks
190	HBMEC-DS13817.hotspot.twopass.fdr0.01.merge.pks.bed	HBMEC	blood_vessel	0.1	1.04845	0.0456729	0.0473132	0.0236755	0.000909225	0.0937172	peaks	Peaks
190	HBMEC-DS13817.hotspot.twopass.fdr0.01.merge.pks.bed	HBMEC	blood_vessel	0.01	1.16519	1.03598e-05	0.152884	0.0346713	0.0849283	0.22084	peaks	Peaks
190	HBMEC-DS13817.hotspot.twopass.fdr0.01.merge.pks.bed	HBMEC	blood_vessel	0.001	1.19214	0.00159921	0.175753	0.0556875	0.0666051	0.2849	peaks	Peaks
190	HBMEC-DS13817.hotspot.twopass.fdr0.01.merge.pks.bed	HBMEC	blood_vessel	0.0001	1.20559	0.0254166	0.186972	0.0836557	0.0230063	0.350937	peaks	Peaks
190	HBMEC-DS13817.hotspot.twopass.fdr0.01.merge.pks.bed	HBMEC	blood_vessel	1e-05	1.47064	0.000526376	0.385695	0.111249	0.167648	0.603743	peaks	Peaks
190	HBMEC-DS13817.hotspot.twopass.fdr0.01.merge.pks.bed	HBMEC	blood_vessel	1e-06	1.58507	0.00164078	0.46063	0.146299	0.173885	0.747376	peaks	Peaks
190	HBMEC-DS13817.hotspot.twopass.fdr0.01.merge.pks.bed	HBMEC	blood_vessel	1e-07	1.79754	0.00137923	0.586417	0.183315	0.22712	0.945713	peaks	Peaks
190	HBMEC-DS13817.hotspot.twopass.fdr0.01.merge.pks.bed	HBMEC	blood_vessel	1e-08	1.81278	0.0100226	0.594862	0.23101	0.142082	1.04764	peaks	Peaks
191	HCFaa-DS13480.hotspot.twopass.fdr0.01.merge.pks.bed	HCFaa	heart	1	1	1	-1.47963e-11	4210.71	-8252.99	8252.99	peaks	Peaks
191	HCFaa-DS13480.hotspot.twopass.fdr0.01.merge.pks.bed	HCFaa	heart	0.1	1.06623	0.00993105	0.0641277	0.0248729	0.0153769	0.112879	peaks	Peaks
191	HCFaa-DS13480.hotspot.twopass.fdr0.01.merge.pks.bed	HCFaa	heart	0.01	1.15507	7.66185e-05	0.144158	0.036452	0.0727121	0.215604	peaks	Peaks
191	HCFaa-DS13480.hotspot.twopass.fdr0.01.merge.pks.bed	HCFaa	heart	0.001	1.20218	0.00156067	0.184138	0.0582133	0.0700399	0.298236	peaks	Peaks
191	HCFaa-DS13480.hotspot.twopass.fdr0.01.merge.pks.bed	HCFaa	heart	0.0001	1.19587	0.0415353	0.17887	0.0877611	0.00685822	0.350882	peaks	Peaks
191	HCFaa-DS13480.hotspot.twopass.fdr0.01.merge.pks.bed	HCFaa	heart	1e-05	1.45967	0.00112307	0.378207	0.116095	0.15066	0.605754	peaks	Peaks
191	HCFaa-DS13480.hotspot.twopass.fdr0.01.merge.pks.bed	HCFaa	heart	1e-06	1.70523	0.000355107	0.533702	0.149439	0.240802	0.826601	peaks	Peaks
191	HCFaa-DS13480.hotspot.twopass.fdr0.01.merge.pks.bed	HCFaa	heart	1e-07	1.91199	0.000539012	0.648144	0.187293	0.281049	1.01524	peaks	Peaks
191	HCFaa-DS13480.hotspot.twopass.fdr0.01.merge.pks.bed	HCFaa	heart	1e-08	1.80417	0.0132818	0.5901	0.238316	0.123	1.0572	peaks	Peaks
192	HCF-DS12501.hotspot.twopass.fdr0.01.merge.pks.bed	HCF	heart	1	1	1	-2.20981e-09	4219.27	-8269.77	8269.77	peaks	Peaks
192	HCF-DS12501.hotspot.twopass.fdr0.01.merge.pks.bed	HCF	heart	0.1	1.06995	0.00667517	0.0676145	0.0249258	0.0187599	0.116469	peaks	Peaks
192	HCF-DS12501.hotspot.twopass.fdr0.01.merge.pks.bed	HCF	heart	0.01	1.16223	3.96962e-05	0.150339	0.0365857	0.0786315	0.222047	peaks	Peaks
192	HCF-DS12501.hotspot.twopass.fdr0.01.merge.pks.bed	HCF	heart	0.001	1.1778	0.00558641	0.163648	0.059055	0.0479006	0.279396	peaks	Peaks
192	HCF-DS12501.hotspot.twopass.fdr0.01.merge.pks.bed	HCF	heart	0.0001	1.19265	0.0473529	0.17618	0.0888396	0.00205484	0.350306	peaks	Peaks
192	HCF-DS12501.hotspot.twopass.fdr0.01.merge.pks.bed	HCF	heart	1e-05	1.57057	8.93121e-05	0.451438	0.115224	0.2256	0.677277	peaks	Peaks
192	HCF-DS12501.hotspot.twopass.fdr0.01.merge.pks.bed	HCF	heart	1e-06	1.74447	0.000210885	0.556453	0.150165	0.262129	0.850777	peaks	Peaks
192	HCF-DS12501.hotspot.twopass.fdr0.01.merge.pks.bed	HCF	heart	1e-07	2.07228	9.16554e-05	0.728648	0.186275	0.36355	1.09375	peaks	Peaks
192	HCF-DS12501.hotspot.twopass.fdr0.01.merge.pks.bed	HCF	heart	1e-08	1.99831	0.00336657	0.692301	0.23611	0.229527	1.15508	peaks	Peaks
193	HCM-DS12599.hotspot.twopass.fdr0.01.merge.pks.bed	HCM	heart	1	0.999999	1	-1.24128e-06	4022.38	-7883.86	7883.86	peaks	Peaks
193	HCM-DS12599.hotspot.twopass.fdr0.01.merge.pks.bed	HCM	heart	0.1	1.07108	0.00388685	0.0686641	0.0237822	0.0220509	0.115277	peaks	Peaks
193	HCM-DS12599.hotspot.twopass.fdr0.01.merge.pks.bed	HCM	heart	0.01	1.10203	0.00611285	0.0971571	0.0354373	0.0277001	0.166614	peaks	Peaks
193	HCM-DS12599.hotspot.twopass.fdr0.01.merge.pks.bed	HCM	heart	0.001	1.12646	0.0373873	0.119082	0.0572095	0.00695149	0.231213	peaks	Peaks
193	HCM-DS12599.hotspot.twopass.fdr0.01.merge.pks.bed	HCM	heart	0.0001	1.17266	0.0623851	0.159277	0.0854696	-0.00824366	0.326797	peaks	Peaks
193	HCM-DS12599.hotspot.twopass.fdr0.01.merge.pks.bed	HCM	heart	1e-05	1.49243	0.000365264	0.400406	0.112348	0.180204	0.620607	peaks	Peaks
193	HCM-DS12599.hotspot.twopass.fdr0.01.merge.pks.bed	HCM	heart	1e-06	1.74444	0.000127429	0.556432	0.14523	0.27178	0.841084	peaks	Peaks
193	HCM-DS12599.hotspot.twopass.fdr0.01.merge.pks.bed	HCM	heart	1e-07	1.9718	0.000204197	0.678947	0.182819	0.320622	1.03727	peaks	Peaks
193	HCM-DS12599.hotspot.twopass.fdr0.01.merge.pks.bed	HCM	heart	1e-08	2.01515	0.00229331	0.700693	0.229784	0.250317	1.15107	peaks	Peaks
194	HConF-DS11642.hotspot.twopass.fdr0.01.merge.pks.bed	HConF	eye	1	1	1	-2.91055e-11	4433.18	-8689.04	8689.04	peaks	Peaks
194	HConF-DS11642.hotspot.twopass.fdr0.01.merge.pks.bed	HConF	eye	0.1	1.0653	0.0156654	0.0632572	0.0261759	0.0119524	0.114562	peaks	Peaks
194	HConF-DS11642.hotspot.twopass.fdr0.01.merge.pks.bed	HConF	eye	0.01	1.17423	2.53937e-05	0.160612	0.0381387	0.0858605	0.235364	peaks	Peaks
194	HConF-DS11642.hotspot.twopass.fdr0.01.merge.pks.bed	HConF	eye	0.001	1.21914	0.00113475	0.198145	0.0608778	0.0788242	0.317465	peaks	Peaks
194	HConF-DS11642.hotspot.twopass.fdr0.01.merge.pks.bed	HConF	eye	0.0001	1.21755	0.0315977	0.196838	0.0915757	0.0173502	0.376327	peaks	Peaks
194	HConF-DS11642.hotspot.twopass.fdr0.01.merge.pks.bed	HConF	eye	1e-05	1.66824	1.20816e-05	0.511767	0.116946	0.282554	0.740981	peaks	Peaks
194	HConF-DS11642.hotspot.twopass.fdr0.01.merge.pks.bed	HConF	eye	1e-06	1.90502	1.98337e-05	0.644494	0.15105	0.348436	0.940553	peaks	Peaks
194	HConF-DS11642.hotspot.twopass.fdr0.01.merge.pks.bed	HConF	eye	1e-07	2.3096	6.93411e-06	0.837075	0.186195	0.472134	1.20202	peaks	Peaks
194	HConF-DS11642.hotspot.twopass.fdr0.01.merge.pks.bed	HConF	eye	1e-08	2.36476	0.000230001	0.860678	0.233654	0.402716	1.31864	peaks	Peaks
195	HCPEpiC-DS12447.hotspot.twopass.fdr0.01.merge.pks.bed	HCPEpiC	epithelium	1	1	1	6.4781e-09	3923	-7689.09	7689.09	peaks	Peaks
195	HCPEpiC-DS12447.hotspot.twopass.fdr0.01.merge.pks.bed	HCPEpiC	epithelium	0.1	1.05126	0.0314315	0.0499919	0.0232351	0.00445108	0.0955326	peaks	Peaks
195	HCPEpiC-DS12447.hotspot.twopass.fdr0.01.merge.pks.bed	HCPEpiC	epithelium	0.01	1.11601	0.00148104	0.109757	0.0345323	0.0420733	0.17744	peaks	Peaks
195	HCPEpiC-DS12447.hotspot.twopass.fdr0.01.merge.pks.bed	HCPEpiC	epithelium	0.001	1.16861	0.00498209	0.155814	0.0554856	0.0470623	0.264566	peaks	Peaks
195	HCPEpiC-DS12447.hotspot.twopass.fdr0.01.merge.pks.bed	HCPEpiC	epithelium	0.0001	1.20571	0.02461	0.187071	0.0832363	0.0239279	0.350214	peaks	Peaks
195	HCPEpiC-DS12447.hotspot.twopass.fdr0.01.merge.pks.bed	HCPEpiC	epithelium	1e-05	1.38539	0.00375365	0.325979	0.112478	0.105522	0.546437	peaks	Peaks
195	HCPEpiC-DS12447.hotspot.twopass.fdr0.01.merge.pks.bed	HCPEpiC	epithelium	1e-06	1.60593	0.00114279	0.473702	0.14563	0.188268	0.759136	peaks	Peaks
195	HCPEpiC-DS12447.hotspot.twopass.fdr0.01.merge.pks.bed	HCPEpiC	epithelium	1e-07	1.97867	0.000156685	0.682424	0.180525	0.328596	1.03625	peaks	Peaks
195	HCPEpiC-DS12447.hotspot.twopass.fdr0.01.merge.pks.bed	HCPEpiC	epithelium	1e-08	2.21527	0.000400034	0.795374	0.224678	0.355005	1.23574	peaks	Peaks
196	HCT116-DS13551.hotspot.twopass.fdr0.01.merge.pks.bed	HCT-116	colon	1	0.999995	1	-4.83627e-06	4875.29	-9555.56	9555.56	peaks	Peaks
196	HCT116-DS13551.hotspot.twopass.fdr0.01.merge.pks.bed	HCT-116	colon	0.1	1.02178	0.455304	0.0215452	0.0288576	-0.0350158	0.0781061	peaks	Peaks
196	HCT116-DS13551.hotspot.twopass.fdr0.01.merge.pks.bed	HCT-116	colon	0.01	1.09032	0.0420474	0.0864743	0.0425343	0.00310718	0.169841	peaks	Peaks
196	HCT116-DS13551.hotspot.twopass.fdr0.01.merge.pks.bed	HCT-116	colon	0.001	1.12726	0.0784478	0.119786	0.0680693	-0.0136299	0.253202	peaks	Peaks
196	HCT116-DS13551.hotspot.twopass.fdr0.01.merge.pks.bed	HCT-116	colon	0.0001	1.13464	0.215391	0.126316	0.10196	-0.0735253	0.326157	peaks	Peaks
196	HCT116-DS13551.hotspot.twopass.fdr0.01.merge.pks.bed	HCT-116	colon	1e-05	1.44264	0.00531455	0.366477	0.13148	0.108776	0.624178	peaks	Peaks
196	HCT116-DS13551.hotspot.twopass.fdr0.01.merge.pks.bed	HCT-116	colon	1e-06	1.91913	5.38058e-05	0.651872	0.161416	0.335496	0.968248	peaks	Peaks
196	HCT116-DS13551.hotspot.twopass.fdr0.01.merge.pks.bed	HCT-116	colon	1e-07	2.12677	0.000177434	0.754606	0.201274	0.360109	1.1491	peaks	Peaks
196	HCT116-DS13551.hotspot.twopass.fdr0.01.merge.pks.bed	HCT-116	colon	1e-08	1.99472	0.00692267	0.690506	0.255692	0.18935	1.19166	peaks	Peaks
197	HEEpiC-DS12763.hotspot.twopass.fdr0.01.merge.pks.bed	HEEpiC	epithelium	1	1	1	-2.88875e-11	3902.8	-7649.48	7649.48	peaks	Peaks
197	HEEpiC-DS12763.hotspot.twopass.fdr0.01.merge.pks.bed	HEEpiC	epithelium	0.1	1.04781	0.0431799	0.0467055	0.023099	0.00143134	0.0919796	peaks	Peaks
197	HEEpiC-DS12763.hotspot.twopass.fdr0.01.merge.pks.bed	HEEpiC	epithelium	0.01	1.09982	0.00560011	0.0951472	0.0343452	0.0278306	0.162464	peaks	Peaks
197	HEEpiC-DS12763.hotspot.twopass.fdr0.01.merge.pks.bed	HEEpiC	epithelium	0.001	1.0756	0.193758	0.0728793	0.0560807	-0.0370389	0.182798	peaks	Peaks
[truncated: 7,277 more rows]
[truncated: 1 more columns]

## Sheet: Table S7
Supplementary Table S7. Cell Type-Specific S-LDSC Enrichment Analysis of Cross-Trait Meta-GWAS from Vitamin D and Depression Using Single-Cell Data This table presents results from a cell type-specific enrichment analysis performed with stratified linkage disequilibrium score regression (S-LDSC). The analysis integrates cell-type annotations derived from single-cell chromatin accessibility (scATA…
[truncated: 52 more rows]

[truncated: 3 more sheets: Table S8, Table S9, Table S10]
